# Supplementary material for: Three New Species of Microdochium (Sordariomycetes, Amphisphaeriales) on Miscanthus sinensis and Phragmites australis from Hainan, China
Source: J Fungi (Basel). 2022 May 27;8(6):577. doi: 10.3390/jof8060577 (PMC9224723; doi:10.3390/jof8060577)
Supplement: Supplementary file 1 [file jof-08-00577-s001.zip]

Archive with 2 entries (2 files):
- Supplementary File S1.The combined ITS, LSU, TUB2,and RPB2 sequences.fas
- Table S1.pdf
