# Supplementary material for: Three New Species of Microdochium (Sordariomycetes, Amphisphaeriales) on Miscanthus sinensis and Phragmites australis from Hainan, China
Source: J Fungi (Basel). 2022 May 27;8(6):577. doi: 10.3390/jof8060577 (PMC9224723; doi:10.3390/jof8060577)
Supplement: Supplementary file 1 [file jof-08-00577-s001.zip › Supplementary File S1.The combined ITS, LSU, TUB2,and RPB2 sequences.fas]

>KP859044_1_Idriella_lunata_CBS_204_56_
CTCCGTAGGTGAACCTGCGGAGGGATCATTACTGAGTT-TTAAACTCCCAAACCATTGTGAAC-TTACCACTGTTGCCTCGGCGGC---AGTC---CTCTTCTCAC-----GAAGTAG-GCG--GCC----GCCGGTGGAC-TACTAAACTCTTGTTAATTTTTGTCAATTCTGAATTAAAA--ACTTAATAAGTTAAAACTTTCAACAACGGATCTCTTGGTTCTGGCATCGATGAAGAACGCAGCGAAATGCGATAAGTAATGTGAATTGCAGAATTCAGTGAATCATCGAATCTTTGAACGCACATTGCGCCCATTAGTATTCTAGTGGGCATGCCTGTTCGAGCGTCATTTCAACCCTTAAGCTTAGCTTAGTATTGGGAATCTGC-CTAAACCGCAGTTCCTTAAATCTAGTTGGCAGAGCACATCTGTACTCTGAGCGTAGTAATTC-ATTATCTCGCTTTCTG-AAGACAGTTGTACGATCGCCATAAACCT----------------------ATTTAT----TTTTTAATGGTTGACCTCGGATCAGGTAG---GAATACCCGCAACCAACAGGGATTGCCCCAGTAACGGCG-AGTGAAGCGGCAACAGCTCAAATTTGAAATCTGGCC-TTCTGGTCCGAATTGTAATTTGTAGAGGATGCTTTTGGTTAGGTACCTTCCGAGTTCCTTGGAACAGGACGCCTTAGAGGGTGAGAGCCCCGTACGGTTGGATACCGAGCCTCTGTAAAGCTCCTTCGACGAGTCGAGTAGTTTGGGAATGCTGCTCTAAATGGGAGGTAAATTTCTTCTAAAGCTAAATACCGGCCAGAGACCGATAGCGCACAAGTAGAGTGATCGAAAGATGAAAAGCACTTTGAAAAGAGGGTTAAATAGTACGTGAAATTGTTGAAAGGGAAGGGCTTATGACCAGACCTTTGCCTTGCGGATCATCCGGTGTTCTCACCGGTGCACTTCGCTTGGTTTAGGCCAGCATCGATTTCGGTAGGGGGATAAAGACTTTAGTAATGTGGCTCCTCCGGGAGTGTTATAGACTATTGTGTAATACCTTTACTGGGATCGAGGACCGCGCTTCGGCTAGGATGCTGGCATAATGGTCATCAGCCACCCGTCTTGAAACACGGACCAAGGAGTCGAACATTTATGCGAGTGTTTGGGTGTTAAACCCTCACGCGTAATGAAAGTGAACGGAGGTGAGAGCCCTTTTGGGTGCATCATCGACCGATCCTGATGTCTTCGGATGGATTTGAGTAAGAGCATAACTGTTCGGACCCGAAAGATGGTGAACTATGCGTGGATAGGGTGAAGCCAGAGGAAACTCTGGT-GGAGGCTCGCAGCGGTTCTGACGTGCAAATCGATCGTCAAATCTGCGCATGGGGGCGAAAGACTAATCG----------------------------------------------------------------------------------------------------------------------------------------------------------------------------------------------------------------------------------------------------------------------------------------------------------------------------------------------------------------------------------------------------------------------------------------------------------------------------------------------------------------------------------------------------------------------------------------------------------------------------------------------------------------------------------------------------------------------------------------------------------------------------------------------------------------------------------------------------------------------------------------------------------------------------------------------------------------------------------------------------------------------------------------------------------------------------------------------------------------------------------------------------------------------------------------------------------------------------------------------------------------------------------------------------------------------------------------------------------------------------------------------------------------------------------------------------------------------------------------------------------------------------------------------------------------------------------------------
>KP858996_1_Microdochium_albescens_CBS_291_79_
CTCCGTAGGTGAACCTGCGGAGGGATCATTACTGAGTT-TTCAACTCTCCAAACCATGTGAAC-TTACCACTGTTGCCTCGGTGGTT--GGCG---CTCCTCCCTCTCTG-AAAGGGGCGCC--GCC----GCCGGCGGACAAACTAAACTCTTGTCAACTT-TGTCAAATCTGAATCTAAACTAAGAAATAAGTTAAAACTTTCAACAACGGATCTCTTGGTTCTGGCATCGATGAAGAACGCAGCGAAATGCGATAAGTAATGTGAATTGCAGAATTCAGTGAATCATCGAATCTTTGAACGCACATTGCGCCCATTAGTATTCTAGTGGGCATGCCTGTTCGAGCGTCATTTCAACCCTTAAGCCTAGCTTAGTGTTGGGAGACTGCGCTAAACCGCAGCTCCTCAAAACCAG-TGGCGGAGTCGCTCTGTGCTCTGAGCGTAGTAATTC-TCTATCTCGCTTG-TATGAACGCAGTGGTCGACGGCCATAAACCGCACCTCTCCCCCTCCAGGGATTGGGCAC---CTTTTTAATGGTTGACCTCGGATCAGGTAG---GAATACCCGC-----------ATTGCCCTAGTAACGGCG-AGTGAAGCGGCAACAGCTCAAATTTGAAATCTGGCT-TTCGGGTCCGAGTTGTAATTTGTAGAGGATGATTTTGGTTAGGTACCTTCCGAGTTCCTTGGAACAGGACGCCTTAGAGGGTGAGAGCCCCGTACGGTTGGATGCCGAGCCTCTGTAAATCTCCTTCGACGAGTCGAGTAGTTTGGGAATGCTGCTCTAAATGGGAGGTAAATTTCTTCTAAAGCTAAATACCGGCCAGAGACCGATAGCGCACAAGTAGAGTGATCGAAAGATGAAAAGCACTTTGAAAAGAGGGTTAAATAGTACGTGAAATTGTTGAAAGGGAAGGGCTTGTGACCAGACCTTTGCCTTGCGGATCATCCGGTGTTCTCACCGGTGCACTCCGCTTGGTTGAGGCCAGCATCAGTTTTGGCGGCGGGATAAAGACTTCAGGAACGTGACTCCCCCGGGAGTGTTATAGCCTGCTGTGTAATACCGCCGCTGGGACTGAGGACCGCGCTTCGGCTAGGATGCTGGCATAATGGTCATCAGCCACCCGTCTTGAAACACGGACCAAGGAGTCGAACATTTATGCGAGTTTTTGGGTGTTAAACCCTCAAGCGTAATGAAAGTGAACGGAGGTGAGAGCCCTTACGGGTGCATCATCGACCGATCCTGATGTCTTCGGATGGATTTGAGTAAGAGCATAACTGTTCGGACCCGAAAGATGGTGAACTATGCGTGGATAGGGTGAAGCCAGAGGAAACTCTGGT-GGAGGCTCGCAGCGGTTCTGACGTGCAAATCGATCGTCAAATCTGCGCATGGGGGCGAAAGACTAATCGAGGCTTCTGGAAACAAGTACGTTCCTCGTGCCGTTCTTGTCGATCTCGAGCCCGGCACCATGGACGCCGTCCGTGCTGGTCCCTTTGGCCAGCTTTTCCGCCCCGACAACTTCGTTTTCGGTCAGTCCGGTGCCGGCAACAACTGGGCCAAGGGTCACTACACTGAGGGTGCCGAGCTTGTCGACCAGGTCCTCGAGGTTGTCCGTCGCGAGGCCGAGGGCTGCGACAGCCTCCAGGGTTTCCAAATCACCCACTCTCTCGGTGGTGGTACTGGTGCCGGTATGGGTACGCTCCTCATCTCCAAGATCCGTGAGGAGTTCCCCGACCGGATGATGGCCACCTTCTCGGTCGTCCCCTCCCCCAAGGTCTCCGACACCGTCGTTGAGCCCTACAACGCGACTCTGTCCATCCACCAGCTTGTCGAGAACTCGGACGAGACCTTCTGCATTGATAACGAGGCTCTCTACGACATCTGCATGCGCACCCTCAAGCTCTCCAACCCCTCGTACGGCGACCTGAACTACCTCGTCTCCGCCGTCATGTCCGGCGTCACCACCTGCTTGCGCTTCCCTGGCCAGCTCAACTCCGACTTGCGCAAGCTCGCCGTCAACATGGTTCCTTTCCCCCGTCTCCACTTCTTCATGGTCGGCTTCGCTCCCCTGACCAGCCGTGGCGCCCACTCCTTCCG--------------------GTCCACCTGGGCCCACTTGCGAAGGACGAATACCCCCGTTGGTAGAGATGGTAAGCTCGCCAAGCCGCGGCAGCTACATAATACGCATTGGGGGCTGGTTTGCCCCGCTGAGACGCCCGAGGGTCAGGCTTGCGGTCTGGTCAAGAACCTCTCGCTGATGTGCTCAATCAGCGTGGGGACCTCAACCGAGCCCATCATCGACTACATGATTACAAGGAACATGGAGGTGCTTGAGGAGTACGAGCCTTTGCGATATCCAAACGCCACAAAGATCTTCTTGAACGGTTCCTGGATTGGCGTGCACCAAGACCCCAAGACCCTGGTACGAGACGTTCAGCAGCTCAGACGAAACAACCAGATCCCCGCCGAGGTCTCACTGATTCGCGATATCAGAGATCGCGAGTTCAAGATTTTCTCGGATGCGGGACGTGTCATGCGGCCTCTGTTCGTCGTGGAGCAAGAAGACAACCCGGATACTGGCGCAGAGAAGGGCTCGCTCACACTCAATAAAGAGCATATTCGAAAGCTCGAGAACGATCAGACTCTTCCTGCAGGCAGCGACGAATACTTCGGCTGGCAGGGCCTTGTCAACGAAGGTGTCATCGAGTACCTCGACGCCGAGGAAGAGGAGACGTCAATGATCTGCATGACTGCCGAGGACTTGGAGACATTTCGGCTTGCCAAACAAGGCCACGACATGACGGTGGACACCAGCGAGGAACCCAACAAGCGGATCAATACTCGTATGAACCCGACCACGCACATGTATACGCACTGCGAGATTCATCCCAGCATGCTTCTTGGCATCTG----------------
>KP858994_1_Microdochium_albescens_CBS_243_83_
CTCCGTAGGTGAACCTGCGGAGGGATCATTACTGAGTT-TTCAACTCTCCAAACCATGTGAAC-TTACCACTGTTGCCTCGGTGGTT--GGCG---CTCCTCCCTCTCTG-AAAGGGGCGCC--GCC----GCCGGCGGACAAACTAAACTCTTGTCAACTT-TGTCAAATCTGAATCTAAACTAAGAAATAAGTTAAAACTTTCAACAACGGATCTCTTGGTTCTGGCATCGATGAAGAACGCAGCGAAATGCGATAAGTAATGTGAATTGCAGAATTCAGTGAATCATCGAATCTTTGAACGCACATTGCGCCCATTAGTATTCTAGTGGGCATGCCTGTTCGAGCGTCATTTCAACCCTTAAGCCTAGCTTAGTGTTGGGAGACTGCGCTAAACCGCAGCTCCTCAAAACCAG-TGGCGGAGTC-CTCTGTGCTCTGAGCGTAGTAATTC-TCTATCTCGCTTG-TATGAACGCAGCGGTCGACGGCCATAAACCGCGCCTCTCCCCCTCCAGGGATTGGGCAC---CTTTTTAATGGTTGACCTCGGATCAGGTAG---GAATACCCGCAACCAACAGGGATTGCCCTAGTAACGGCG-AGTGAAGCGGCAACAGCTCAAATTTGAAATCTGGCT-TTCGGGTCCGAGTTGTAATTTGTAGAGGATGATTTTGGTTAGGTACCTTCCGAGTTCCTTGGAACAGGACGCCTTAGAGGGTGAGAGCCCCGTACGGTTGGATGCCGAGCCTCTGTAAATCTCCTTCGACGAGTCGAGTAGTTTGGGAATGCTGCTCTAAATGGGAGGTAAATTTCTTCTAAAGCTAAATACCGGCCAGAGACCGATAGCGCACAAGTAGAGTGATCGAAAGATGAAAAGCACTTTGAAAAGAGGGTTAAATAGTACGTGAAATTGTTGAAAGGGAAGGGCTTGTGACCAGACCTTTGCCTTGCGGATCATCCGGTGTTCTCACCGGTGCACTCCGCTTGGTTGAGGCCAGCATCAGTTTCGGCGGCGGGATAAAGACTTCAGGAACGTGACTCCCCCGGGAGTGTTATAGCCTGCTGTGTAATACCGCCGCTGGGACTGAGGACCGCGCTTCGGCTAGGATGCTGGCATAATGGTCATCAGCCACCCGTCTTGAAACACGGACCAAGGAGTCGAACATTTATGCGAGTTTTTGGGTGTTAAACCCTCAAGCGTAATGAAAGTGAACGGAGGTGAGAGCCCTTACGGGTGCATCATCGACCGATCCTGATGTCTTCGGATGGATTTGAGTAAGAGCATAACTGTTCGGACCCGAAAGATGGTGAACTATGCGTGGATAGGGTGAAGCCAGAGGAAACTCTGGT-GGAGGCTCGCAGCGGTTCTGACGTGCAAATCGATCGTCAAATCTGCGCATGGGGGCGAAAGACTAATCGAGGCTTCTGGAAACAAGTACGTTCCTCGTGCCGTTCTTGTCGATCTCGAGCCCGGCACCATGGACGCCGTCCGTGCTGGTCCCTTTGGCCAGCTTTTCCGCCCCGACAACTTCGTTTTCGGTCAGTCCGGTGCCGGCAACAACTGGGCCAAGGGTCACTACACTGAGGGTGCCGAGCTTGTCGACCAGGTCCTCGAGGTTGTCCGTCGCGAGGCCGAGGGCTGCGACAGCCTCCAGGGTTTCCAAATCACCCACTCTCTCGGTGGTGGTACTGGTGCCGGTATGGGTACGCTCCTCATCTCCAAGATCCGTGAGGAGTTCCCCGACCGGATGATGGCCACCTTCTCGGTCGTCCCCTCCCCCAAGGTCTCCGACACCGTCGTTGAGCCCTACAACGCGACTCTGTCCATCCACCAGCTTGTCGAGAACTCGGACGAGACCTTCTGCATTGATAACGAGGCTCTCTACGACATCTGCATGCGCACCCTCAAGCTCTCCAACCCCTCGTACGGCGACCTGAACTACCTCGTCTCCGCCGTCATGTCCGGCGTCACCACCTGCTTGCGCTTCCCTGGCCAGCTCAACTCCGACTTGCGCAAGCTCGCCGTCAACATGGTTCCTTTCCCCCGTCTCCACTTCTTCATGGTCGGCTTCGCTCCCCTGACCAGCCGTGGCGCCCACTCCTTCCGTGCCG-CGCTATACATTTGCGTCCACCTTGTCCCACTTGCGAAGGACGAATACCCCCGTTGGTAGAGATGGTAAGCTCGCCAAGCCGCGGCAGCTACACAATACGCATTGGGGGCTGGTTTGCCCCGCTGAGACGCCCGAGGGTCAGGCTTGCGGTCTGGTCAAGAACCTCTCGCTGATGTGCTCAATCAGCGTGGGGACCTCAACCGAGCCCATCATCGACTACATGATTACAAGGAACATGGAGGTGCTTGAGGAGTACGAGCCTTTGCGATATCCAAACGCCACAAAGATCTTCTTGAACGGTTCCTGGATTGGCGTGCACCAAGACCCCAAGACCCTGGTACGAGACGTTCAGCAGCTCAGACGAAACAACCAGATCCCCGCCGAGGTCTCACTGATTCGCGATATCAGAGATCGCGAGTTCAAGATTTTCTCGGATGCGGGACGTGTCATGCGGCCTCTGTTCGTCGTGGAGCAAGAAGACAACCCGGATACTGGCGCAGAGAAGGGCTCGCTCACACTCAATAAAGAGCATATTCGAAAGCTCGAGAACGATCAGACTCTTCCTGCAGGCAGCGACGAATACTTCGGCTGGCAGGGCCTTGTCAACGAAGGTGTCATCGAGTACCTCGACGCCGAGGAAGAGGAGACGTCAATGATCTGCATGACTGCCGAGGACTTGGAGACATTTCGGCTTGCCAAACAAGGCCACGACATGACGGTGGACACCAGCGAGGAACCCAACAAGCGGATCAATACTCGTATGAACCCGACCACGCACATGTATACGCACTGCGAGATTCATCCCAGCATGCTTCTTGGCATCTGCGCCAGTATCATTCCT
>KP859010_1_Microdochium_bolleyi_CBS_540_92_
CTCCGTAGGTGAACCTGCGGAGGGATCATTACTGAGTT-TTTAACTCTCCAAACCATGTGAAC-TTACCACTGTTGCCTCGGTGGTC--GGTG---CTG------------GAAACAGTGCT--GCC----ACCGGTGGAC-TACTAAACTCTTGTTAATTTTTGTCAAATCTGAATCAAAACTAAGAAATAAGTTAAAACTTTCAACAACGGATCTCTTGGTTCTGGCATCGATGAAGAACGCAGCGAAATGCGATAAGTAATGTGAATTGCAGAATTCAGTGAATCATCGAATCTTTGAACGCACATTGCGCCCATTAGTATTCTAGTGGGCATGCCTGTTCGAGCGTCATTTCAACCCTTAAGCCTAGCTTAGTGTTGGGAGACTGC-CTAATACGCAGCTCCTCAAAACCAG-TGGCGGAGTCTGTTCGTGCTCTGAGCGTAGTAATTT-TTTATCTCGCTTC-TGCAAGCCGGCCAGACGACAGCCATAAACCGCACCCTCTC----------GGGGGGCAC---TTTTTTAATGGTTGACCTCGGATCAGGTAG---GAATACC-----------GGGATTGCCCTAGTAACGGCG-AGTGAAGCGGCAACAGCTCAAATTTGAAATCTGGCC-TTCTGGTCCGAATTGTAATTTGTAGAGGATGCTTTTGGTTAGGTACCTTTCGAGTTCCTTGGAACAGGACGCCTTAGAGGGTGAGAGCCCCGTACGATTGGATACCGAGCCTCTGTAAAGCTCCTTCGACGAGTCGAGTAGTTTGGGAATGCTGCTCTAAATGGGAGGTAAATTTCTTCTAAAGCTAAATACCGGCCAGAGACCGATAGCGCACAAGTAGAGTGATCGAAAGATGAAAAGCACTTTGAAAAGAGGGTTAAATAGTACGTGAAATTGTTGAAAGGGAAGGGCTTATGACCAGACCTTTGCCTTGCGGATCATCCGGTGTTCTCACCGGTGCACTCCGCTTGGTTGAGGCCAGCATCAGTTTTGGCGGCCGGATAAAGACTTCAGGAATGTGACTCCCCCGGGAGTGTTATAGCCTGCTGTGTAATACGGCCGCTGGGACTGAGGACCGCGCTTCGGCTAGGATGCTGGCATAATGGTCATCAGCCACCCGTCTTGAAACACGGACCAAGGAGTCGAACATTTATGCGAGTTTTTGGGTGTTAAACCCTCAAGCGTAATGAAAGTGAACGGAGGTGAGAGCCCTTACGGGTGCATCATCGACCGATCCTGATGTCTTCGGATGGATTTGAGTAAGAGCATAACTGTTCGGACCCGAAAGATGGTGAACTATGCGTGGATAGGGTGAAGCCAGAGGAAACTCTGGT-GGAGGCTCGCAGCGGTTCTGACGTGCAAATCGATCGTCAAATCTGCGCATGGGGGCGAAAGACTAATCGAGGCCTCCGGCAACAAGTACGTTCCTCGCGCCGTTCTCGTCGATCTTGAGCCCGGTACCATGGATGCCGTCCGTGCTGGTCCCTTCGGCCAGCTTTTCCGCCCCGACAACTTCGTCTTCGGTCAGTCCGGTGCCGGCAACAACTGGGCCAAGGGTCATTACACTGAGGGTGCCGAGCTTGTCGACCAGGTCCTCGAGGTCGTCCGTCGCGAGGCTGAGGGCTGCGACTGCCTCCAGGGTTTCCAGATCACCCACTCTCTCGGTGGTGGTACCGGTGCCGGTATGGGTACGCTCCTCATCTCCAAGATCCGCGAGGAGTTCCCCGATCGCATGATGGCCACTTTCTCGGTCGTCCCCTCGCCCAAGGTCTCCGACACCGTTGTCGAGCCTTACAACGCCACTCTGTCCATCCACCAGCTTGTCGAGAACTCCGACGAGACCTTCTGCATTGACAACGAGGCCCTGTACGACATCTGCATGCGCACCCTGAAGCTCTCCAACCCCTCGTACGGCGACTTGAACTACCTCGTCTCCGCCGTCATGTCCGGTGTCACCACATGCCTGCGTTTCCCTGGTCAGCTCAACTCTGATCTGCGCAAGCTCGCCGTCAACATGGTGCCATTCCCTCGTCTGCACTTCTTCATGGTCGGCTTCGCTCCCCTGACCAGCCGTGGCGCCCACTCCTTCCGTGCCGTCGGTACACCTTTGCGTCTACCTTGTCCCACTTGCGCAGAACAAACACTCCCGTTGGCCGAGATGGCAAGCTTGCCAAACCTCGCCAGCTGCACAACACGCACTGGGGTCTCGTCTGTCCGGCTGAGACGCCCGAGGGGCAGGCTTGTGGTCTGGTCAAGAACCTTTCTCTCATGTGCTCAATCAGCGTGGGAACTTCAACGGAACCCATTATCGACTACATGATCACGAGGAACATGGAGGTGCTTGAGGAGTACGAGCCACTACGATACCCAAACGCAACGAAGATCTTCCTGAACGGATCGTGGATTGGCGTGCACCAGGACCCCAAGACGTTGGTGCGCGATGTCCAGCAACTTCGTCGCAACAATCAGATTCCTGCAGAGGTTTCGCTCATTCGTGACATCAGAGACCGCGAGTTCAAGATATTTTCTGACGCCGGTCGTGTTATGCGCCCCCTGTTCGTGGTGGAGCAAGAGGACAACCCAGACACTGGGGTGGAGAAAGGTTCCTTGGTGCTCAACAAGGAGCATATCAGGAAGCTCGAGAACGACCAGGCTCACGGTGCTGGGAGCGAGGAGTACTTTGGCTGGCAAGGCCTGGTCAACGAAGGTGTGATTGAATACTTGGACGCCGAAGAAGAGGAGACTTCGATGATCTGCATGACCGCTGAGGATCTCGAGACCTTCCGGCTGGCGAAACAAGGCCACGACATGACAACGGACAACAGCGAGGAGCCGAACAAGCGAGTGAAGACTCGGATGAACCCGACAACGCACATGTACACTCACTGCGAAATCCACCCCAGTATGCTTCTGGGCATCTGCGCCAGCATCATTCCA
>KP859003_1_Microdochium_citrinidiscum_CBS_109067_
CTCCGTAGGTGAACCTGCGGAGGGATCATTACTGAGTT-TTCAACTCTCCAAACCATGTGAAC-TTACCACTGTTGCCTCGGTGGTT--AGTG---CTCCTCCCCTCTCGGGGAAGGGTGCT--GCC----GCCGGTGGAC-TACTAAACTCTTGTTAATTTTTTGGCATTCTGAATCATAACTAAGAAATAAGTTAAAACTTTCAACAACGGATCTCTTGGTTCTGGCATCGATGAAGAACGCAGCGAAATGCGATAAGTAATGTGAATTGCAGAATTCAGTGAATCATCGAATCTTTGAACGCACATTGCGCCCATTAGTATTCTAGTGGGCATGCCTGTTCGAGCGTCATTTCAACCCTTAAGCCTAGCTTAGCGTTGGGAGACTGCGCTAAACCGCAGCTCCTCAAAACCAG-TGGCGGAGTCCTCTCGTGCTCTGAGCGTAGTAGTTA-CTTATCTCGCTTT-TGTAA-CACGGTGGTCGACGGCCATAAACCGCACTCCTTCG----------GGGGGCAC----TTTTTAATGGTTGACCTCGGATCAGGTAG---GAATACCCGCAACCAACAGGGATTGCCCTAGTAACGGCG-AGTGAAGCGGCAACAGCTCAAATTTGAAATCTGGCC-TTCGGGTCCGAGTTGTAATTTGTAGAGGATGCTTTTGGTTAGGTACCTTCCGAGTTCCTTGGAACAGGACGCCTTAGAGGGTGAGAGCCCCGTACGGTTGGATGCCGAGCCTCTGTAAAGCTCCTTCGACGAGTCGAGTAGTTTGGGAATGCTGCTCTAAATGGGAGGTAAATTTCTTCTAAAGCTAAATACCGGCCAGAGACCGATAGCGCACAAGTAGAGTGATCGAAAGATGAAAAGCACTTTGAAAAGAGGGTTAAATAGTACGTGAAATTGTTGAAAGGGAAGGGCTTGTGACCAGACCTTTGCCTTGCGGATCATCCGGTGTTCTCACCGGTGCACTCCGTTTGGTTGAGGCCAGCATCAGTTCTGGCGGCGGGATAAAGACTTCAGGAATGTGACTCCTCCGGGAGTGTTATAGCCTGCTGTGTAATACCGCCGCCGGGACTGAGGACCGCGCTTCGGCTAGGATGCTGGCATAATGGTCATCAGCCACCCGTCTTGAAACACGGACCAAGGAGTCGAACATTTATGCGAGTTTTTGGGTGTTAAACCCTCAAGCGTAATGAAAGTGAACGGAGGTGAGAGCCCTTACGGGTGCATCATCGACCGATCCTGATGTCTTCGGATGGATTTGAGTAAGAGCATAACTGTTCGGACCCGAAAGATGGTGAACTATGCGTGGATAGGGTGAAGCCAGAGGAAACTCTGGT-GGAGGCTCGCAGCGGTTCTGACGTGCAAATCGATCGTCAAATCTGCGCATGGGGGCGAAAGACTAATCGAGGCCTCCGGCAACAAGTACGTTCCCCGTGCCGTTCTCGTCGATCTCGAGCCTGGTACCATGGACGCTGTCCGCGCTGGTCCCTTCGGCCAGCTTTTCCGCCCCGACAACTTCGTCTTCGGTCAGTCTGGTGCCGGCAACAACTGGGCCAAGGGTCACTACACTGAGGGTGCCGAGCTTGTCGACCAGGTTCTTGAGGTCGTCCGCCGCGAGGCTGAGGGCTGCGACTGCCTTCAGGGTTTCCAGATCACCCACTCCCTCGGTGGTGGTACTGGTGCCGGTATGGGTACGCTCCTCATCTCCAAGATCCGCGAGGAGTTCCCCGACCGCATGATGGCCACCTTCTCGGTCGTCCCCTCGCCCAAGGTTTCCGACACTGTCGTCGAGCCCTACAACGCGACTCTGTCCGTCCACCAGCTTGTCGAGAACTCCGACGAGACCTTCTGCATTGACAACGAGGCTCTCTACGACATTTGCATGCGCACTCTCAAGCTCTCCAACCCCTCATACGGCGACTTGAACTACCTCGTCTCCGCCGTCATGTCCGGTGTCACCACCTGCCTGCGCTTCCCTGGTCAGCTTAACTCTGATCTGCGCAAGCTCGCCGTCAACATGGTGCCTTTCCCTCGTCTCCATTTCTTCATGGTCGGCTTCGCTCCCCTGACCAGCCGTGGCGCCCACTCCTTCCGTGCCGTCGCTACACGTTTGCGTCTACCTTGTCCCACTTGCGGAGAACCAACACCCCTGTTGGTAGAGACGGCAAGCTCGCCAAGCCACGGCAGCTACACAACACTCATTGGGGACTTGTCTGCCCTGCTGAGACGCCCGAAGGCCAAGCTTGTGGTTTGGTCAAGAACCTTTCGCTCATGTGCTCGATCAGCGTGGGAACTTCCACCGAGCCCATCATCGACTACATGATTACAAGGAATATGGAAGTACTTGAGGAGTACGAGCCTTTGCGATATCCAAACGCCACGAAAATCTTCTTGAATGGGTCATGGATCGGCGTGCACCAAGATCCTAAGACCCTTGTCAGGGATGTCCAGCAACTTCGACGTAACAACCAGATTCCCGCCGAGGTGTCATTGATTCGCGATATCAGAGATCGGGAGTTCAAAATCTTCTCAGATGCCGGCCGTGTCATGCGACCGCTTTTTGTCGTGGAGCAAGAAGACAACCCAGAAACTGGCGCAGAGAAGGGCACCTTGACACTCAACAAGGAGCACATCCGGAAGCTCGAAAACGACCAAGCTCTCCCTCCAGGTAGCGACGAGTATTTTGGTTGGCAGGGGCTTGTCAACGAAGGCGTTATCGAGTATCTTGATGCCGAGGAAGAGGAGACGTCAATGATCTGTATGACAGCAGAGGATCTCGAGACTTTCCGTCTCGCTAAACAAGGTCACGACATGACGACAGACAACACTGAGGAACCCAACAAGCGCATCAAGACTCGCATGAATCCGACCACACACATGTACACGCATTGTGAAATCCATCCCAGCATGCTTCTTGGCATCTGTGCCAGTATCATTCCC
>KU746690_1_Microdochium_chrysanthemoides_LC5363_
--------------------------------------------------------------C-TTACCACTGTTGCCTCGGTGGGAT-GGTG---CTGCTTC----------GGCGGTGCCAGACC----ACCGGTGGAC-TACTAAACTCTTGTTAATTTTTGTCAAATCTGAATCATAACTAAGAAATAAGTTAAAACTTTCAACAACGGATCTCTTGGTTCTGGCATCGATGAAGAACGCAGCGAAATGCGATAAGTAATGTGAATTGCAGAATTCAGTGAATCATCGAATCTTTGAACGCACATTGCGCCCATTAGTATTCTAGTGGGCATGCCTGTTCGAGCGTCATTTCAACCCTTAAGCCTAGCTTAGTGTTGGGAGACTGC-CTAATACGCAGCTCCTCAAAACCAG-TGGCGGAGTCTGTTCGTACTCTGAGCGTAGTAATTT-TTTATCTCGCTTC-TGCAAGTCGATCAGACAACAGCCAAAAACCGCACCCTCTC----------GGGGGGCAC---TTTTTTAATGGTTGACCTCGGATCAGGTAG---GAATACCCGCAACCAACAGGGATTGCCCTAGTAACGGCG-AGTGAAGCGGCAACAGCTCAAATTTGAAATCTGGCS-TTCTGGTCCGAATTGTAATTTGTAGAGGATGATTTTGGTTAGGTACCTTCCGAGTTCCTTGGAACAGGACGCCTTAGAGGGTGAGAGCCCCGTACGGTTGGATGCCGAGCCTTTGTAAATCTCCTTCGACGAGTCGAGTAGTTTGGGAATGCTGCTCTAAATGGGAGGTAAATTTCTTCTAAAGCTAAATACCGGCCAGAGACCGATAGCGCACAAGTAGAGTGATCGAAAGATGAAAAGCACTTTGAAAAGAGGGTTAAATAGTACGTGAAATTGTTGAAAGGGAAGGGCTTGTGACCAGACCTTTGCCTTGCGGATCATCCGGTGTTCTCACCGGTGCACTCCGCTTGGTTGAGGCCAGCATCAGTTTTGGCGGCGGGATAAAGACTTTAGGAACGTGACTCCCCCGGGAGTGTTATAGCCTACTGTGTAATACCGCCACCGAGACTGAGGACCGCGCTTCGGCTAGGATGCTGGCATAATGGTCATCAGCCACCCGTCTTGAAACACGGACCAAGGAGTCGAACATTTATGCGAGTTTTTGGGTGTTAAACCCTCAAGCGTAATGAAAGTGAACGGAGGTGAGAGCCCTTACGGGTGCATCATCGACCGATCCTGATGTCTTCGGATGGATTTGAGTAAGAGCATAACTGTTCGGACCCGAAAGATGGTGAACTATGCGTGGATAGGGTGAAGCCAGAGGAAACTCTGGT-GGAGGCTCGCAGCGGTTCTGACGTGCAAATCGATCGTCAAATCTGCGCATGGGGGCGAAAGACTAATCG----------------------------------------------------------------------------------------------------------------------------------------------------------------------------------------------------------------------------------------------------------------------------------------------------------------------------------------------------------------------------------------------------------------------------------------------------------------------------------------------------------------------------------------------------------------------------------------------------------------------------------------------------------------------------------------------------------------------------------------------------------------------------------------------------------------------------------------------------------------------------------------------------------------------------------------------------------------------------------------------------------------------------------------------------------------------------------------------------------------------------------------------------------------------------------------------------------------------------------------------------------------------------------------------------------------------------------------------------------------------------------------------------------------------------------------------------------------------------------------------------------------------------------------------------------------------------------------------
>KU746689_1_Microdochium_chrysanthemoides_LC5466_
-------------------------------------------ACTCTC--AACCATGTGA-C-TTACCACTGTTGCCTCGGTGGGAT-GGTG---CTGCTTC----------GGCGGTGCCAGACC----ACCGGTGGAC-TACTAAACTCTTGTTAATTTTTGTCAAATCTGAATCATAACTAAGAAATAAGTTAAAACTTTCAACAACGGATCTCTTGGTTCTGGCATCGATGAAGAACGCAGCGAAATGCGATAAGTAATGTGAATTGCAGAATTCAGTGAATCATCGAATCTTTGAACGCACATTGCGCCCATTAGTATTCTAGTGGGCATGCCTGTTCGAGCGTCATTTCAACCCTTAAGCCTAGCTTAGTGTTGGGAGACTGC-CTAATACGCAGCTCCTCAAAACCAG-TGGCGGAGTCTGTTCGTACTCTGAGCGTAGTAATTT-TTTATCTCGCTTC-TGCAAGTCGATCAGACAACAGCCAAAAACCGCACCCTCTC----------GGGGGGCAC---TTTTTTAATGGTTGACCTCGGATCAGGTAG---GAATACCCGCAACCAACAGGGATTGCCCTAGTAACGGCG-AGTGAAGCGGCAACAGCTCAAATTTGAAATCTGGCC-TTCTGGTCCGAATTGTAATTTGTAGAGGATGATTTTGGTTAGGTACCTTCCGAGTTCCTTGGAACAGGACGCCTTAGAGGGTGAGAGCCCCGTACGGTTGGATGCCGAGCCTTTGTAAATCTCCTTCGACGAGTCGAGTAGTTTGGGAATGCTGCTCTAAATGGGAGGTAAATTTCTTCTAAAGCTAAATACCGGCCAGAGACCGATAGCGCACAAGTAGAGTGATCGAAAGATGAAAAGCACTTTGAAAAGAGGGTTAAATAGTACGTGAAATTGTTGAAAGGGAAGGGCTTGTGACCAGACCTTTGCCTTGCGGATCATCCGGTGTTCTCACCGGTGCACTCCGCTTGGTTGAGGCCAGCATCAGTTTTGGCGGCGGGATAAAGACTTTAGGAACGTGACTCCCCCGGGAGTGTTATAGCCTACTGTGTAATACCGCCACCGAGACTGAGGACCGCGCTTCGGCTAGGATGCTGGCATAATGGTCATCAGCCACCCGTCTTGAAACACGGACCAAGGAGTCGAACATTTATGCGAGTTTTTGGGTGTTAAACCCTCAAGCGTAATGAAAGTGAACGGAGGTGAGAGCCCTTACGGGTGCATCATCGACCGATCCTGATGTCTTCGGATGGATTTGAGTAAGAGCATAACTGTTCGGACCCGAAAGATGGTGAACTATGCGTGGATAGGGTGAAGCCAGAGGAAACTCTGGT-GGAGGCTCGCAGCGGTTCTGACGTGCAAATCGATCGTCAAATCTGCGCATGGGGGCGAAAGACTAATCG----------------------------------------------------------------------------------------------------------------------------------------------------------------------------------------------------------------------------------------------------------------------------------------------------------------------------------------------------------------------------------------------------------------------------------------------------------------------------------------------------------------------------------------------------------------------------------------------------------------------------------------------------------------------------------------------------------------------------------------------------------------------------------------------------------------------------------------------------------------------------------------------------------------------------------------------------------------------------------------------------------------------------------------------------------------------------------------------------------------------------------------------------------------------------------------------------------------------------------------------------------------------------------------------------------------------------------------------------------------------------------------------------------------------------------------------------------------------------------------------------------------------------------------------------------------------------------------------
>KP858999_1_Microdochium_colombiense_CBS_624_94_
CTCCGTAGGTGAACCTGCGGAGGGATCATTACTGAGTT-TTCAACTCTCCAAACCATGTGAAC-TTACCACTGTTGCCTCGGTGGTTTGGGTC---CTC----------------ACGGGCCTGACC----ACCGGTGGAC-TACTAAACTCTTGTTAATTTTTGGC-ATTCTGAATCATAACTAAGAAATAAGTTAAAACTTTCAACAACGGATCTCTTGGTTCTGGCATCGATGAAGAACGCAGCGAAATGCGATAAGTAATGTGAATTGCAGAATTCAGTGAATCATCGAATCTTTGAACGCACATTGCGCCCATTAGTATTCTAGTGGGCATGCCTGTTCGAGCGTCATTTCAACCCTTAAGCCTAGCTTAGTGTTGGGAGACTGC-CTAATACGCAGCTCCTCAAAACCAG-TGGCGGAGTCTGTTCGTGCTCTGAGCGTAGTAATTC-TTTATCTCGCTTC-TGTAAGCCGGTCAGACAACAGCCATAAACCGCACCCTTC------------GGGGGCAC----TTTTTAATGGTTGACCTCGGATCAGGTA--------------AACCAACAGGGATTGCCCTAGTAACGGCG-AGTGAAGCGGCAACAGCTCAAATTTGAAATCTGGCC-TTCTGGTCCGAATTGTAATTTGTAGAGGATGCTTTTGGTTAGGTACCTTCCGAGTTCCTTGGAACAGGACGCCTTAGAGGGTGAGAGCCCCGTACGGTTGGATGCCGAGCCTCTGTAAAGCTCCTTCGACGAGTCGAGTAGTTTGGGAATGCTGCTCTAAATGGGAGGTAAATTTCTTCTAAAGCTAAATACCGGCCAGAGACCGATAGCGCACAAGTAGAGTGATCGAAAGATGAAAAGCACTTTGAAAAGAGGGTTAAATAGTACGTGAAATTGTTGAAAGGGAAGGGCTTATGACCAGACCTTTGCCTTGGGGATCATCCGGTGTTCTCACCGGTGCACTCCCCTTGGTTGAGGCCAGCATCAGTTTCGGCGGCGGGATAAAGACTTTAGGAATGTGACTCCTCCGGGAGTGTTATAGCCTACTGTGTAATACCGCCACTGGGACTGAGGACCGCGCTTCGGCTAGGATGCTGGCATAATGGTCATCAGCCACCCGTCTTGAAACACGGACCAAGGAGTCGAACATTTATGCGAGTTTTTGGGTGTTAAACCCTCAAGCGTAATGAAAGTGAACGGAGGTGAGAGCCCGTACGGGTGCATCATCGACCGATCCTGATGTCTTCGGATGGATTTGAGTAAGAGCATAACTGTTCGGACCCGAAAGATGGTGAACTATGCGTGGATAGGGTGAAGCCAGAGGAAACTCTGGT-GGAGGCTCGCAGCGGTTCTGACGTGCAAATCGATCGTCAAATCTGCGCATGGGGGCGAAAGACTAATCGAGGCTTCCGGCAACAAGTACGTCCCTCGCGCTGTCCTCGTCGATCTCGAGCCCGGTACCATGGATGCCGTCCGTGCCGGTCCCTTCGGCCAGCTCTTCCGCCCCGACAACTTCGTCTTTGGTCAGTCCGGTGCCGGCAACAACTGGGCCAAGGGTCACTACACTGAGGGTGCCGAGCTCGTCGACCAGGTCCTCGAGGTTGTCCGCCGCGAGGCTGAGGGCTGTGACTGCCTCCAGGGTTTCCAGATCACCCACTCTCTTGGTGGTGGTACCGGTGCCGGTATGGGTACGCTCCTCATCTCCAAGATCCGCGAGGAGTTCCCCGACCGCATGATGGCCACTTTCTCGGTCGTCCCTTCGCCCAAGGTCTCCGACACCGTCGTCGAGCCTTACAACGCCACACTGTCCGTCCACCAGCTCGTTGAGAACTCGGACCAGACCTTCTGCATTGACAACGAGGCTCTGTACGACATTTGCATGCGCACCCTGAAGCTCTCCAACCCCTCGTATGGCGACCTGAACTACCTCGTCTCCGCCGTCATGTCCGGTGTTACCACCTGCTTGCGTTTCCCCGGTCAGCTCAACTCTGACCTGCGCAAGCTCGCCGTCAACATGGTGCCCTTCCCTCGTCTCCACTTCTTCATGGTCGGCTTTGCTCCCCTGACCAGCCGTGGCGCCCACTCCTTCCGTGCCGTTGTTACACATTTGCGTCTACCTTATCCCATTTGCGCAGAACCAATACTCCAGTTGGCAGAGATGGCAAGCTTGCCAAACCTCGCCAACTACACAACACACACTGGGGTCTTGTCTGTCCTGCTGAAACGCCTGAGGGTCAGGCTTGCGGTCTGGTCAAGAACCTTTCTCTGATGTGCTCGATCAGTGTGGGAACGTCAACAGAACCCATCATTGACTACATGATCACCAGGAACATGGAGGTGTTGGAGGAGTACGAACCATTGCGTTATCCCAATGCCACAAAGATCTTCCTGAATGGGTCTTGGATTGGCGTGCACCAGGACCCCAAGACATTGGTGCGCGATGTCCAGCAGCTTCGCCGCAACAATCAAATCCCTGCAGAGGTCTCTCTGATCCGCGATATCAGAGATCGTGAGTTCAAAATCTTTTCTGACGCTGGCCGTGTCATGCGCCCTCTATTTGTTGTCGAGCATGAGGACAACCCGGACACGGGAGTCGAGAAGGGCGCGCTGGTGCTCAACAAGGAACACATCAGGAAGCTCGAGAACGACCAGGCCTTACCTCCTGGCAGTGACGAGTACTTCGGTTGGCAAGGCCTTGTCAACGAAGGTGTCATCGAGTATCTCGACGCCGAGGAAGAGGAAACCTCGATGATCTGCATGACCGCTGAGGATCTTGAGACCTTCCGCCTGGCGAAACAAGGTCACGACATGACGACGGACAACAGCGAGGAGCCGAACAAGCGTGTGAAGACCCGCATGAACCCGACAACACACATGTACACTCACTGCGAAATCCATCCTAGCATGCTTCTAGGCATCTGCGCCAGTATCATCCCA
>KP859015_1_Microdochium_fisheri_CBS_242_90_
CTCCGTAGGTGAACCTGCGGAGGGATCATTACAGAGTTATCTAACTCCCAAAACCATGTGAAC-TTACCACTGTTGCCTCGGTGGAA--GGCG---CTG------------GAAACAGCGCT-GGAA----GCCGGTGGAC-ATCTAAACTCTTGTTAATTTTTGGC-ATTCTGAATCATAACTAAGAAATAAGTTAAAACTTTCAACAACGGATCTCTTGGTTCTGGCATCGATGAAGAACGCAGCGAAATGCGATAAGTAATGTGAATTGCAGAATTCAGTGAATCATCGAATCTTTGAACGCACATTGCGCCCATTAGTATTCTAGTGGGCATGCCTGTTCGAGCGTCATTTCAACCCTTAAGCCTAGCTTAGTGTTGGGAGACTGC-CTAATACGCAGCTCCTCAAAACCAG-TGGCAGAGTTTTTACGTACTCTGAGCGCAGTAATT--CTATTCTCGCTTC-TG-AAAACGTCTAGACGATAGCCAGAAACCGCATGCTTC------------GGCAGCAC----TTTTTAATGGTTGACCTCGGATCAGGTAG---GAATACCCGCGAACAACAGGGA-TGCCCTAGTAACGGCG-AGTGAAGCGGCAACAGCTCAAATTTGAAATCTGGCC-TTCTGGTCCGAATTGTAATTTGTAGAGGATGACTTTGGTTAGGTACCTTCCGAGTTCCTTGGAACAGGACGCCTTAGAGGGTGAGAGCCCCGTACGGTTGGATGCCGAGCCTCTGTAAGTCTCCTTCGACGAGTCGAGTAGTTTGGGAATGCTGCTCTAAATGGGAGGTAAATTTCTTCTAAAGCTAAATACCGGCCAGAGACCGATAGCGCACAAGTAGAGTGATCGAAAGATGAAAAGCACTTTGAAAAGAGGGTTAAATAGTACGTGAAATTGTTGAAAGGGAAGGGCTTATGACCAGACCTTTGCATTGAGAATCATCCGGTGTTCTCACCGGTGCACTTCTCTTTGTTGAGGCCAGCATCAGTTTTGGGCGGGGGATAAAGACTTAAGGAATGTGGTTCCTCCGGGAATGTTATAGCCTTCTGTGTAATACCCTGCCTGGGACTGAGGACCGCGCTTCGGCTAGGATGCTGGCATAATGGTCATCAGCCACCCGTCTTGAAACACGGACCAAGGAGTCGAACATTTATGCGAGTGTTTGGGTGTTAAACCCTCACGCGTAATGAAAGTGAACGGAGGTGAGAGCCCTTACGGGTGCATCATCGACCGATCCTGATGTCTTCGGATGGATTTGAGTAAGAGCATAACTGTTCGGACCCGAAAGATGGTGAACTATGCGTGGATAGGGTGAAGCCAGAGGAAACTCTGGT-GGAGGCTCGCAGCGGTTCTGACGTGCAAATCGATCGTCAAATCTGCGCAT-GGGGCGAAAGACTAATCGAGGCTTCCGGTGGCAAGTACGTTCCCCGCGCCGTCCTCGTCGATCTTGAGCCCGGTACCATGGATGCTGTCCGCGCTGGTCCTTTCGGCCAGCTCTTCCGCCCCGACAACTTCGTCTTCGGTCAGTCCGGTGCCGGCAACAACTGGGCCAAGGGTCACTACACTGAGGGTGCTGAGCTTGTCGACCAGGTCCTCGAGGTCGTCCGTCGTGAGGCTGAAGGCTGCGACTGCCTCCAGGGTTTCCAGATCACCCACTCTCTCGGTGGTGGTACCGGTGCCGGTATGGGTACGCTCCTTATCTCCAAGATCCGTGAGGAGTTCCCCGACCGCATGATGGCTACCTTCTCCGTCGTCCCCTCCCCCAAGGTTTCAGACACCGTTGTTGAGCCTTACAACGCCACCCTCTCCGTCCACCAGCTCGTCGAGAACTCTGACGAAACTTTCTGTATTGACAACGAGGCTCTGTACGACATCTGCATGCGTACTCTCAAGCTCTCCAACCCCTCCTACGGCGACTTGAACTACCTCGTCTCTGCCGTCATGTCCGGTGTCACCACTGGTTTCCGTTTCCCTGGTCAGCTTAACTCTGATCTTCGCAAGCTCGCCGTCAACATGGTGCCCTTCCCTCGTCTCCACTTCTTCATGGTCGGCTTCGCCCCCTTGACCAGCCGTGGCGCTCACTCCTTCCGTGCCGTCGTTACACATTTGCATCCACCCTTTCCCATTTGCGCAGAACCAATACTCCCGTTGGTAGAGATGGCAAGCTTGCGAAGCCTCGTCAGCTGCACAACACGCATTGGGGTCTTGTGTGCCCTGCCGAGACGCCCGAAGGTCAGGCTTGCGGTCTTGTCAAGAACCTTTCGCTCATGTGCTCGATCAGTGTGGGTACTTCCACGGAGCCGATCATCGACTACATGATTACAAGAAACATGGAAGTCTTGGAAGAATACGAACCTTTGCGATACCCCAACGCCACTAAGATCTTCTTGAACGGATCTTGGATCGGTGTCCACCAGGACCCCAAGACTCTTGTCAGAGATGTGCAGCAGCTTCGTCGTAACAACCAGATTCCTGCTGAGGTGTCTCTCATTCGCGATATCAGAGATCGTGAGTTCAAGATCTTCTCTGACGCTGGACGTGTCATGCGACCTTTGTTTGTCGTGGAACAGGAAGACAACCAGGAAACTGGTGTGGAGAAGGGTTCCTTGGTTTTGAATAAGGAACACATTCGGAAGCTCGAAAACGATCAGGCTCTCCCGCCTGGCAGTGACGAGTACTTTGGCTGGCAGGGTCTAGTCAACGAAGGTGTCATTGAGTACCTCGATGCCGAAGAAGAGGAGACTTCCATGATCTGCATGACAGCAGAAGATCTAGAAACCTTCCGCCTTACCAAGCAGGGTCACGATATGACGACCGACAACAGTGAAGAACCCAATAAGCGTGTCAAGACGAGGATGAATCCGACAACACACATGTACACTCACTGCGAAATCCACCCTAGTATGTTGTTGGGTATTTGCGCGAGTATTATTCCT
>KP858993_1_Microdochium_lycopodinum_CBS_146_68_
CTCCGTAGGTGAACCTGCGGAGGGATCATTACAGAGTT-TTTAACTCCTAAAACCATGTGAAC-TTACCACTGTTGCCTCGGTGGAA--GGTA---CCC------------GAAAGGGTGCT-GGAA----GCCGGCGGAC-ATCTAAACTCTTGTTAATTTTTGTT-ATTCTGAATCA-AACTAAGAAATAAGTTAAAACTTTCAACAACGGATCTCTTGGTTCTGGCATCGATGAAGAACGCAGCGAAATGCGATAAGTAATGTGAATTGCAGAATTCAGTGAATCATCGAATCTTTGAACGCACATTGCGCCCATTAGTATTCTAGTGGGCATGCCTGTTCGAGCGTCATTTCAACCCTTAAGCCTAGCTTAGTGTTGGGAGACTGC-CTAATACGCAGCTCCTCAAAACCAG-TGGCAGAGTTTTTACGTACTCTGAGCGCAGTAATT--CTATTCTCGCTTT-TG-AACACGTCTAGACGATAGCCAAAAACCGCTTGCCTC------------GGCAGCAC----TTTTTAATGGTTGACCTCGGATCAGGTAG---GAATACCCGCAACCAACAGGGATTGCCCTAGTAACGGCG-AGTGAAGCGGCAACAGCTCAAATTTGAAATCTGGCC-TTCTGGTCCGAATTGTAATTTGTAGAGGATGACTTTGGTTAGGTACCTTCCGAGTTCCTTGGAACAGGACGCCTTAGAGGGTGAGAGCCCCGTACGGTTGGATGCCGATCCTTTGTAAGTCTCCTTCGACGAGTCGAGTAGTTTGGGAATGCTGCTCTAAATGGGAGGTAAATTTCTTCTAAAGCTAAATACCGGCCAGAGACCGATAGCGCACAAGTAGAGTGATCGAAAGATGAAAAGCACTTTGAAAAGAGGGTTAAATAGTACGTGAAATTGTTGAAAGGGAAGGGTTTATGACCAGACCTTTGCGTTGGGAATCATCCGGTGTTCTCACCGGTGCACTTCCCTTCGTTGAGGCCAGCATCAGTTCTAGTTGGGGGATAAAGACATTAGGAATGTGATTCCTCCGGGAATGTTATAGCCTTTTGTGTAATACCCTGACCGGGACTGAGGACCGCGCTTCGGCTAGGATGCTGGCATAATGGTCATCAGCCACCCGTCTTGAAACACGGACCAAGGAGTCGAACATTTATGCGAGTGTTTGGGTGTTAAACCCTCACGCGTAATGAAAGTGAACGGAGGTGAGAGCCCTTACGGGTGCATCATCGACCGATCCTGATGTCTTCGGATGGATTTGAGTAAGAGCATAACTGTTCGGACCCGAAAGATGGTGAACTATGCGTGGATAGGGTGAAGCCAGAGGAAACTCTGGT-GGAGGCTCGCAGCGGTTCTGACGTGCAAATCGATCGTCAAATCTGCGCATGGGGGCGAAAGACTAATCGAGGCTTCCGGCGGCAAGTACGTGCCCCGTTCCGTCCTCGTCGATCTTGAGCCCGGTACCATGGACGCTGTCCGTGCTGGTCCTTTCGGTCAGCTCTTCCGCCCCGACAACTTCGTCTTCGGTCAATCCGGCGCCGGCAACAACTGGGCCAAGGGTCATTACACTGAGGGTGCCGAGCTTGTCGACCAGGTCCTCGAGGTTGTCCGTCGCGAGGCCGAAGGCTGCGACTGCCTCCAGGGTTTCCAGATCACCCACTCTCTCGGTGGTGGTACCGGTGCCGGTATGGGTACGCTCCTTATCTCCAAGATTCGTGAGGAGTTCCCCGACCGCATGATGGCCACCTTCTCCGTCGTTCCTTCCCCCAAGGTTTCCGACACTGTTGTTGAGCCTTACAACGCCACCCTCTCCATCCACCAGCTCGTCGAGAACTCCGACGAGACCTTCTGTATCGATAACGAGGCTCTGTACGACATCTGCATGCGTACCCTCAAGCTCTCCAACCCCTCTTATGGCGACTTGAACCACCTCGTCTCTGCCGTCATGTCTGGTGTCACCACCGGTTTCCGTTTCCCTGGTCAGCTTAACTCTGATCTTCGCAAGCTCGCCGTCAACATGGTGCCCTTCCCCCGTCTCCACTTCTTCATGGTCGGCTTCGCTCCCCTGACCAGCCGTGGCGCCCACTCCTTCCGTGCCGTCGTTACACATTCGCGTCAACCCTCTCCCATTTGCGCAGAACCAATACTCCCGTCGGCAGAGATGGCAAGCTTGCCAAGCCCCGCCAGCTGCACAACACACATTGGGGTCTTGTATGCCCCGCCGAGACGCCTGAAGGCCAAGCTTGCGGTCTCGTCAAGAACCTTTCCCTCATGTGCTCGATTAGTGTGGGTACCTCGACAGAGCCCATCATTGACTACATGATTACAAGAAACATGGAAGTCCTGGAGGAGTACGAGCCTTTGCGGTACCCCAACGCCACCAAGATCTTCTTGAACGGATCCTGGATTGGTGTGCACCAGGATCCCAAGACTCTTGTCAGAGATGTTCAGCAGCTTCGTCGTAACAACCAGATTCCTGCTGAGGTATCTCTAATTCGCGACATCAGAGATCGTGAGTTCAAGATCTTCTCTGACGCTGGACGTGTCATGCGACCTCTGTTCGTCGTCGAACAGGAAGACAACCCGGACACTGGTGCGGAAAAGGGCTCCTTGACCCTGAATAAGGAGCACATTCGCAAGCTCGAAAACGACCAGGCACTCCCTCCTGGCAGTGATGAGTACTTCGGCTGGCAAGGGCTGGTCAACGAGGGTGTCATCGAGTACCTTGATGCTGAAGAGGAGGAGACTTCCATGATCTGCATGACCGCAGAAGACCTGGAGACATTCCGTCTGACCAAGCAAGGTCACGACATGACGAGCGACAACAGTGAAGAGCCCAACAAGCGTGTCAAGACGAGGATGAATCCGACCACACACATGTACACTCATTGCGAAATCCACCCTAGTATGCTGTTGGGTATTTGCGCGAGTATCATCCCC
>KP859004_1_Microdochium_lycopodinum_CBS_109397_
CTCCGTAGGTGAACCTGCGGAGGGATCATTACAGAGTT-TTTAACTCCTAAAACCATGTGAAC-TTACCACTGTTGCCTCGGTGGAA--GGTA---CCC------------GAAAGGGTGCT-GGAA----GCCGGCGGAC-ATCTAAACTCTTGTTAATTTTTGTT-ATTCTGAATCA-AACTAAGAAATAAGTTAAAACTTTCAACAACGGATCTCTTGGTTCTGGCATCGATGAAGAACGCAGCGAAATGCGATAAGTAATGTGAATTGCAGAATTCAGTGAATCATCGAATCTTTGAACGCACATTGCGCCCATTAGTATTCTAGTGGGCATGCCTGTTCGAGCGTCATTTCAACCCTTAAGCCTAGCTTAGTGTTGGGAGACTGC-CTAATACGCAGCTCCTCAAAACCAG-TGGCAGAGTTTTTACGTACTCTGAGCGCAGTAATT--CTATTCTCGCTTT-TG-AACACGTCTAGACGATAGCCAAAAACCGCTTGCCTC------------GGCAGCAC----TTTTTAATGGTTGACCTCGGATCAGGTAG---GAATACCCGC---------------CCCTAGTAACGGCG-AGTGAAGCGGCAACAGCTCAAATTTGAAATCTGGCC-TTCTGGTCCGAATTGTAATTTGTAGAGGATGACTTTGGTTAGGTACCTTCCGAGTTCCTTGGAACAGGACGCCTTAGAGGGTGAGAGCCCCGTACGGTTGGATGCCGATCCTTTGTAAGTCTCCTTCGACGAGTCGAGTAGTTTGGGAATGCTGCTCTAAATGGGAGGTAAATTTCTTCTAAAGCTAAATACCGGCCAGAGACCGATAGCGCACAAGTAGAGTGATCGAAAGATGAAAAGCACTTTGAAAAGAGGGTTAAATAGTACGTGAAATTGTTGAAAGGGAAGGGTTTATGACCAGACCTTTGCGTTGGGAATCATCCGGTGTTCTCACCGGTGCACTTCCCTTCGTTGAGGCCAGCATCAGTTCTAGTTGGGGGATAAAGACATTAGGAATGTGATTCCTCCGGGAATGTTATAGCCTTTTGTGTAATACCCTGACCGGGACTGAGGACCGCGCTTCGGCTAGGATGCTGGCATAATGGTCATCAGCCACCCGTCTTGAAACACGGACCAAGGAGTCGAACATTTATGCGAGTGTTTGGGTGTTAAACCCTCACGCGTAATGAAAGTGAACGGAGGTGAGAGCCCTTACGGGTGCATCATCGACCGATCCTGATGTCTTCGGATGGATTTGAGTAAGAGCATAACTGTTCGGACCCGAAAGATGGTGAACTATGCGTGGATAGGGTGAAGCCAGAGGAAACTCTGGT-GGAGGCTCGCAGCGGTTCTGACGTGCAAATCGATCGTCAAATCTGCGCATGGGGGCGAAAGACTAATCGAGGCTTCCGGCGGCAAGTACGTGCCCCGTTCCGTCCTCGTCGATCTTGAGCCCGGTACCATGGACGCTGTCCGTGCTGGTCCTTTCGGTCAGCTCTTCCGCCCCGACAACTTCGTCTTCGGTCAATCCGGCGCCGGCAACAACTGGGCCAAGGGTCATTACACTGAGGGTGCCGAGCTTGTCGACCAGGTCCTCGAGGTTGTCCGTCGCGAGGCCGAAGGCTGTGACTGCCTCCAGGGTTTCCAGATCACCCACTCTCTCGGTGGTGGTACCGGTGCCGGTATGGGTACGCTCCTTATCTCCAAGATTCGTGAGGAGTTCCCCGACCGCATGATGGCCACCTTCTCCGTCGTTCCTTCCCCCAAGGTTTCCGACACTGTTGTTGAGCCTTACAACGCCACCCTCTCCATCCACCAGCTCGTCGAGAACTCCGACGAGACCTTCTGTATCGATAACGAGGCTCTGTACGACATCTGCATGCGTACCCTCAAGCTCTCCAACCCCTCTTACGGCGACTTGAACCACCTCGTCTCTGCCGTCATGTCTGGTGTCACCACCGGTTTCCGTTTCCCTGGTCAGCTTAACTCTGATCTTCGCAAGCTCGCCGTCAACATGGTGCCCTTCCCCCGTCTCCACTTCTTCATGGTCGGCTTCGCTCCCCTGACCAGCCGTGGCGCCCACTCCTTCCGTGCCGTCGTTACACATTCGCGTCAACCCTCTCCCATTTGCGCAGAACCAATACTCCCGTCGGCAGAGATGGCAAGCTTGCCAAGCCCCGCCAGCTGCACAACACACATTGGGGTCTTGTATGCCCCGCCGAGACGCCTGAAGGCCAAGCTTGCGGTCTCGTCAAGAACCTTTCCCTCATGTGCTCGATTAGTGTGGGTACCTCGACAGAGCCCATCATTGACTACATGATTACAAGAAACATGGAAGTCCTGGAGGAGTACGAGCCTTTGCGGTACCCCAACGCCACCAAGATCTTCTTGAACGGATCCTGGATTGGTGTGCACCAGGATCCCAAGACTCTTGTCAGAGATGTTCAGCAGCTTCGTCGTAACAACCAGATTCCTGCTGAGGTATCTCTAATTCGCGACATCAGAGATCGTGAGTTCAAGATCTTCTCTGACGCTGGACGTGTCATGCGACCTCTGTTCGTCGTCGAACAGGAAGACAACCCGGACACTGGTGCGGAAAAGGGCTCCTTGACCCTGAATAAGGAGCACATTCGCAAGCTCGAAAACGACCAGGCACTCCCTCCTGGCAGTGATGAGTACTTCGGCTGGCAAGGGCTGGTCAACGAGGGTGTCATCGAGTACCTTGATGCTGAAGAGGAGGAGACTTCCATGATCTGCATGACCGCAGAAGACCTGGAGACATTCCGTCTGACCAAGCAAGGTCACGACATGACGAGCGACAACAGTGAAGAGCCTAACAAGCGTGTCAAGACGAGGATGAATCCGACCACACACATGTACACTCATTGCGAAATCCACCCTAGTATGCTGTTGGGTATTTGCGCGAGTATCATCCCC
>KP859005_1_Microdochium_lycopodinum_CBS_109398_
CTCCGTAGGTGAACCTGCGGAGGGATCATTACAGAGTT-TTTAACTCCTAAAACCATGTGAAC-TTACCACTGTTGCCTCGGTGGAA--GGTA---CCC------------GAAAGGGTGCT-GGAA----GCCGGTGGAC-ATCTAAACTCTTGTTAATTTTTGTT-ATTCTGAATCA-AACTAAGAAATAAGTTAAAACTTTCAACAACGGATCTCTTGGTTCTGGCATCGATGAAGAACGCAGCGAAATGCGATAAGTAATGTGAATTGCAGAATTCAGTGAATCATCGAATCTTTGAACGCACATTGCGCCCATTAGTATTCTAGTGGGCATGCCTGTTCGAGCGTCATTTCAACCCTTAAGCCTAGCTTAGTGTTGGGAGACTGC-CTAATACGCAGCTCCTCAAAACCAG-TGGCAGAGTTTTTACGTACTCTGAGCGCAGTAATT--CTATTCTCGCTTT-TG-AACACGTCTAGACGATAGCCAAAAACCGCTTGCCTC------------GGCAGCAC----TTTTTAATGGTTGACCTCGGATCAGGTAG---GAATACCCGCAACCAACAGGGATTGCCCTAGTAACGGCG-AGTGAAGCGGCAACAGCTCAAATTTGAAATCTGGCC-TTCTGGTCCGAATTGTAATTTGTAGAGGATGACTTTGGTTAGGTACCTTCCGAGTTCCTTGGAACAGGACGCCTTAGAGGGTGAGAGCCCCGTACGGTTGGATGCCGATCCTTTGTAAGTCTCCTTCGACGAGTCGAGTAGTTTGGGAATGCTGCTCTAAATGGGAGGTAAATTTCTTCTAAAGCTAAATACCGGCCAGAGACCGATAGCGCACAAGTAGAGTGATCGAAAGATGAAAAGCACTTTGAAAAGAGGGTTAAATAGTACGTGAAATTGTTGAAAGGGAAGGGTTTATGACCAGACCTTTGCGTTGGGAATCATCCGGTGTTCTCACCGGTGCACTTCCCTTCGTTGAGGCCAGCATCAGTTCTAGTTGGGGGATAAAGACATTAGGAATGTGATTCCTCCGGGAATGTTATAGCCTTTTGTGTAATACCCTGACCGGGACTGAGGACCGCGCTTCGGCTAGGATGCTGGCATAATGGTCATCAGCCACCCGTCTTGAAACACGGACCAAGGAGTCGAACATTTATGCGAGTGTTTGGGTGTTAAACCCTCACGCGTAATGAAAGTGAACGGAGGTGAGAGCCCTTACGGGTGCATCATCGACCGATCCTGATGTCTTCGGATGGATTTGAGTAAGAGCATAACTGTTCGGACCCGAAAGATGGTGAACTATGCGTGGATAGGGTGAAGCCAGAGGAAACTCTGGT-GGAGGCTCGCAGCGGTTCTGACGTGCAAATCGATCGTCAAATCTGCGCATGGGGGCGAAAGACTAATCGAGGCTTCCGGCGGCAAGTACGTGCCCCGTTCCGTCCTCGTCGATCTTGAGCCCGGTACCATGGACGCTGTCCGTGCTGGTCCTTTCGGTCAGCTCTTCCGCCCCGACAACTTCGTCTTCGGTCAATCCGGCGCCGGCAACAACTGGGCCAAGGGTCATTACACTGAGGGTGCCGAGCTTGTCGACCAGGTCCTCGAGGTTGTCCGTCGCGAGGCCGAAGGCTGTGACTGCCTCCAGGGTTTCCAGATCACCCACTCTCTCGGTGGTGGTACCGGTGCCGGTATGGGTACGCTCCTTATCTCCAAGATTCGTGAGGAGTTCCCCGACCGCATGATGGCCACCTTCTCCGTCGTTCCTTCCCCCAAGGTTTCCGACACTGTTGTTGAGCCTTACAACGCCACCCTCTCCATCCACCAGCTCGTCGAGAACTCCGACGAGACCTTCTGTATCGATAACGAGGCTCTGTACGACATCTGCATGCGTACCCTCAAGCTCTCCAACCCCTCTTACGGCGACTTGAACCACCTCGTCTCTGCCGTCATGTCTGGTGTCACCACCGGTTTCCGTTTCCCTGGTCAGCTTAACTCTGATCTTCGCAAGCTCGCCGTCAACATGGTGCCCTTCCCCCGTCTCCACTTCTTCATGGTCGGCTTCGCTCCCCTGACCAGCCGTGGCGCCCACTCCTTCCGTGCCGTCGTTACACATTCGCGTCAACCCTCTCCCATTTGCGCAGAACCAATACTCCCGTCGGCAGAGATGGCAAGCTTGCCAAGCCCCGCCAGCTGCACAACACACATTGGGGTCTTGTATGCCCCGCCGAGACGCCTGAAGGCCAAGCTTGCGGTCTCGTCAAGAACCTTTCCCTCATGTGCTCGATTAGTGTGGGTACCTCGACAGAGCCCATCATTGACTACATGATTACAAGAAACATGGAAGTCCTGGAGGAGTACGAGCCTTTGCGGTACCCCAACGCCACCAAGATCTTCTTGAACGGATCCTGGATTGGTGTGCACCAGGATCCCAAGACTCTTGTCAGAGATGTTCAGCAGCTTCGTCGTAACAACCAGATTCCTGCTGAGGTATCTCTAATTCGCGACATCAGAGATCGTGAGTTCAAGATCTTCTCTGACGCTGGACGTGTCATGCGACCTCTGTTCGTCGTCGAACAGGAAGACAACCCGGACACTGGTGCGGAAAAGGGCTCCTTGACCCTGAATAAGGAGCACATTCGCAAGCTCGAAAACGACCAGGCACTCCCTCCTGGCAGTGATGAGTACTTCGGCTGGCAAGGGCTGGTCAACGAGGGTGTCATCGAGTACCTTGATGCTGAAGAGGAGGAGACTTCCATGATCTGCATGACCGCAGAAGACCTGGAGACATTCCGTCTGACCAAGCAAGGTCACGACATGACGAGCGACAACAGTGAAGAGCCCAACAAGCGTGTCAAGACGAGGATGAATCCGACCACACACATGTACACTCATTGCGAAATCCACCCTAGTATGCTGTTGGGTATTTGCGCGAGTATCATCCCC
>KP859001_1_Microdochium_majus_CBS_741_79_
-------------CCTGCGGAGGGATCATTACTGAGTT-TTTAACTCTCCAAACCATGTGAAC-TTACCACTGTTGCCTCGGTGGAT--GGTG---CTGTCTCTC------GGGACGGTACC--ACC----GCCGGTGGACTACCTAAACTC-TGTTAATTTTTGTC-AATCTGAATCA-AACTAAGAAATAAGTTAAAACTTTCAACAACGGATCTCTTGGTTCTGGCATCGATGAAGAACGCAGCGAAATGCGATAAGTAATGTGAATTGCAGAATTCAGTGAATCATCGAATCTTTGAACGCACATTGCGCCCATTAGTATTCTAGTGGGCATGCCTGTTCGAGCGTCATTTCAACCCTTAAGCCTAGCTTAGTGTTGGGAGACTGC-CTAATACGCAGCTCCTCAAAACCAG-TGGCGGAGTCGGTTCGTGCTCTGAGCGTAGTAATTT-TTTATCTCGCTTC-TGCAAGCCGGACTGGCAACAGCCATAAACCGCACCCTTC------------GGGGGCAC----TTTTTAATGGTTGACCTCGGATCAGGTAG---GAATA---------------GATTGCCCTAGTAACGGCG-AGTGAAGCGGCAACAGCTCAAATTTGAAATCTGGCC-TTCTGGTCCGAGTTGTAATTTGTAGAGGATGATTTTGGTTAGGTACCTTCCGAGTTCCTTGGAACAGGACGCCTTAGAGGGTGAGAGCCCCGTACGGTTGGATGCCGAGCCTCTGTAAATCTCCTTCGACGAGTCGAGTAGTTTGGGAATGCTGCTCTAAATGGGAGGTAAATTTCTTCTAAAGCTAAATACCGGCCAGAGACCGATAGCGCACAAGTAGAGTGATCGAAAGATGAAAAGCACTTTGAAAAGAGGGTTAAATAGTACGTGAAATTGTTGAAAGGGAAGGATTTATGACCAGACCTTTGCCTTGCGGATCATCCGGTGTTCTCACCGGTGCACTTCGCTTGGTTGAGGCCAGCATCAGTTTTGGCGGCGGGATAAAGACTTCAGGAACGTGACTCCCCCGGGAGTGTTATAGCCTGCTGTGTAATACCGCCGCTGGGACTGAGGACCGCGCTTCGGCTAGGATGCTGGCATAATGGTCATCAATCACCCGTCTTGAAACACGGACCAAGGAGTCGAACATTTATGCGAGTTTTTGGGTGTTAAACCCTCAAGCGTAATGAAAGTGAACGGAGGTGAGAGCCCTTACGGGTGCATCATCGACCGATCCTGATGTCTTCGGATGGATTTGAGTAAGAGCATAACTGTTCGGACCCGAAAGATGGTGAACTATGCGTGGATAGGGTGAAGCCAGAGGAAACTCTGGT-GGAGGCTCGCAGCGGTTCTGACGTGCAAATCGATCGTCAAATCTGCGCATGGGGGCGAAAGACTAATCGAGGCTTCCGGCAACAAGTACGTTCCTCGTGCCGTCCTTGTCGATCTCGAGCCCGGTACCATGGATGCCGTCCGTGCTGGTCCCTTCGGCCAGCTGTTCCGCCCCGACAACTTCGTCTTCGGTCAGTCCGGTGCTGGCAACAACTGGGCGAAGGGTCACTACACTGAGGGTGCCGAGCTTGTCGACCAGGTCCTCGAGGTCGTCCGTCGCGAGGCTGAGGGCTGCGACTGCCTTCAGGGTTTCCAGATCACCCACTCTCTCGGTGGTGGTACCGGTGCCGGTATGGGTACGCTCCTCATCTCCAAGATCCGCGAGGAGTTCCCTGACCGTATGATGGCCACCTTCTCGGTTGTCCCCTCGCCCAAGGTCTCCGACACCGTCGTCGAGCCTTACAACGCCACCCTGTCCATCCACCAGCTTGTCGAGAACTCGGACGAGACTTTCTGCATTGACAACGAGGCTCTGTACGACATCTGCATGCGTACCCTGAAGCTCTCCAACCCCTCATACGGCGACCTGAACTACCTCGTCTCTGCCGTCATGTCCGGTGTCACCACCTGCCTGCGTTTCCCCGGTCAGCTCAACTCTGACCTGCGCAAGCTCGCCGTCAACATGGTGCCCTTCCCGCGTCTGCATTTCTTCATGGTCGGATTCGCTCCCCTGACCAGCCGTGGCGCCCACTCTTTCCGTGCCGTCGTTACACATTTGCGTCTACACTGTCCCATTTGCGCAGAACAAACACTCCCGTCGGCAGAGATGGTAAACTTGCCAAACCTCGCCAATTGCACAACACACATTGGGGTCTAGTCTGTCCTGCAGAGACTCCCGAGGGTCAGGCCTGCGGTCTCGTCAAGAACCTTTCTCTCATGTGCTCGATAAGCGTGGGAACATCGACCGAGCCCATCATCGATTACATGATCACCAGGAACATGGAGGTGTTGGAGGAGTATGAGCCACTGCGATATCCCAATGCCACCAAGATTTTCCTTAACGGATCTTGGATTGGTGTGCACCAGGACCCCAAGACGTTGGTGCGGGACGTCCAGCAGCTTCGTCGCAACAACCAAATCCCTGCAGAGGTCTCTCTGATTCGTGATATCAGAGACCGTGAATTCAAGATCTTTTCCGACGCTGGCCGTGTCATGCGCCCACTACTCGTAGTGGAGCAGGAAGCCAATCCGGAAACGGGTATAGAAATGGGCTCGTTGACACTCAACAAGGAGCACATCAGGAAGCTTGAGAACGATCAAGGCTTGCCCTCTGGCAGTGACGAGTACTTCGGCTGGCAAGGTTTGGTCAACGAGGGTGTCATCGAGTATCTTGATGCTGAGGAAGAGGAAACCTCAATGATTTGCATGACCGCTGAGGATCTTGAGACCTTTCGTTTGGCGAAACAAGGCCACGACATGACAACGGACAACAGCGAAGAGCCGAACAAGCGTGTGAAGACACGGATGAACCCAACAACGCACATGTACACGCACTGCGAAATCCATCCCAGTATGCTTCTCGGCATCTGCGCCAGCATTATCCCG
>AY293061_1_Microdochium_musae_CBS_111018
------------------------ATCATTACTGAGTT-TTCAACTCTCCAAACCATGTGAAC-TTACCACTGTTGCCTCGGTGGTTCGGGTC---CTC----------------GCGGGCCTGGCC----ACCGGCGGAC-TACCAAACTCTTGTTAATTTTTGGC-ATTCTGAATACAAACTAAGAAATAAGTTAAAACTTTCAACAACGGATCTCTTGGTTCTGGCATCGATGAAGAACGCAGCGAAATGCGATAAGTAATGTGAATTGCAGAATTCAGTGAATCATCGAATCTTTGAACGCACATTGCGCCCATTAGTATTCTAGTGGGCATGCCTGTTCGAGCGTCATTTCAACCCTTAAGCCTAGCTTAGTGTTGGGAGACTGC-CTAATACGCAGCTCCTCAAAACCAG-TGGCGGAGTCTGTTCGTGCTCTGAGCGTAGTAATTG-TTTATCTCGCTTC-TGCAAGCCGGCCAGGCGACAGCCATGAACCGCACCCCCA------------GGGGGCAC---TTTTTTAATGGTTGACC----------------------------------------------------------------------------------------------------------------------------------------------------------------------------------------------------------------------------------------------------------------------------------------------------------------------------------------------------------------------------------------------------------------------------------------------------------------------------------------------------------------------------------------------------------------------------------------------------------------------------------------------------------------------------------------------------------------------------------------------------------------------------------------------------------------------------------------------------------------------------------------------------------------------------------------------------------------------------------------------------------------------------------------------------------------------------------------------------------------------------------------------------------------------------------------------------------------------------------------------------------------------------------------------------------------------------------------------------------------------------------------------------------------------------------------------------------------------------------------------------------------------------------------------------------------------------------------------------------------------------------------------------------------------------------------------------------------------------------------------------------------------------------------------------------------------------------------------------------------------------------------------------------------------------------------------------------------------------------------------------------------------------------------------------------------------------------------------------------------------------------------------------------------------------------------------------------------------------------------------------------------------------------------------------------------------------------------------------------------------------------------------------------------------------------------------------------------------------------------------------------
>MH107894_1_Microdochium_musae_CBS_143499_
CTCCGTAGGTGAACCTGCGGAGGGATCATTACTGAGTT-TTCAACTCTCCAAACCATGTGAAC-TTACCACTGTTGCCTCGGTGGTTCGGGTC---CTC----------------GCGGGCCTGGCC----ACCGGCGGAC-TACCAAACTCTTGTTAATTTTTGGC-ATTCTGAATACAAACTAAGAAATAAGTTAAAACTTTCAACAACGGATCTCTTGGTTCTGGCATCGATGAAGAACGCAGCGAAATGCGATAAGTAATGTGAATTGCAGAATTCAGTGAATCATCGAATCTTTGAACGCACATTGCGCCCATTAGTATTCTAGTGGGCATGCCTGTTCGAGCGTCATTTCAACCCTTAAGCCTAGCTTAGTGTTGGGAGACTGC-CTAATACGCAGCTCCTCAAAACCAG-TGGCGGAGTCTGTTCGTGCTCTGAGCGTAGTAATTG-TTTATCTCGCTTC-TGCAAGCCGGCCAGGCGACAGCCATGAACCGCACCCCCA------------GGGGGCAC---TTTTTTAATGGTTGACCTCGGATCAGGTAG---GAATACCCGCAACCAACAGGGATTGCCCTAGTAACGGCG-AGTGAAGCGGCAACAGCTCAAATTTGAAATCTGGCC-TTCTGGTCCGAATTGTAATTTGTAGAGGATGCTTTTGGTTAGGTACCTTCCGAGTTCCTTGGAACAGGACGCCTTAGAGGGTGAGAGCCCCGTACGGTTGGATGCCGAGCCTCTGTAAAGCTCCTTCGACGAGTCGAGTAGTTTGGGAATGCTGCTCTAAATGGGAGGTAAATTTCTTCTAAAGCTAAATACCGGCCAGAGACCGATAGCGCACAAGTAGAGTGATCGAAAGATGAAAAGCACTTTGAAAAGAGGGTTAAATAGTACGTGAAATTGTTGAAAGGGAAGGGCTTGTGACCAGACCTTTGCCTTGGGGATCATCCGGTGTTCTCACCGGTGCACTCCCCTCGGTTGAGGCCAGCATCAGTTTCGGCGGCGGGATAAAGACTTCAGGAATGTGACTCCCCCGGGAGTGTTATAGCCTGCTGTGTAATACCGCCACCGGGACTGAGGACCGCGCTTCGGCTAGGATGCTGGCATAATGGTCATCAGCCACCCGTCTTGAAACACGGACCAAGGAGTCGAACATTTATGCGAGTTTTTGGGTGTCAAACCCTCAAGCGTAATGAAAGTGAACGGAGGTGAGAGCCCTTACGGGTGCATCATCGACCGATCCTGATGTCTTCGGATGGATTTGAGTAAGAGCATAACTGTTCGGACCCGAAAGATGGTGAACTATGCGTGGATAGGGTGAAGCCAGAGGAAACTCTGGT-GGAGGCTCGCAGCGGTTCTGACGTGCAAATCGATCGTCAAATCTGCGCATGGGGGCGAAAGACTAATCG----------------------------------------------------------------------------------------------------------------------------------------------------------------------------------------------------------------------------------------------------------------------------------------------------------------------------------------------------------------------------------------------------------------------------------------------------------------------------------------------------------------------------------------------------------------------------------------------------------------------------------------------------------------------------------------------------------------------------------------------------------------------------------------------------------------------------------------------------------------------------------------------------------------------------------------------------------------------------------------------------------------------------------------------------------------------------------------------------------------------------------------------------------------------------------------------------------------------------------------------------------------------------------------------------------------------------------------------------------------------------------------------------------------------------------------------------------------------------------------------------------------------------------------------------------------------------------------------
>MH107895_1_Microdochium_musae_CBS_143500_
CTCCGTAGGTGAACCTGCGGAGGGATCATTACTGAGTT-TTCAACTCTCCAAACCATGTGAAC-TTACCACTGTTGCCTCGGTGGTTCGGGTC---CTC----------------GCGGGCCTGGCC----ACCGGCGGAC-TACCAAACTCTTGTTAATTTTTGGC-ATTCTGAATACAAACTAAGAAATAAGTTAAAACTTTCAACAACGGATCTCTTGGTTCTGGCATCGATGAAGAACGCAGCGAAATGCGATAAGTAATGTGAATTGCAGAATTCAGTGAATCATCGAATCTTTGAACGCACATTGCGCCCATTAGTATTCTAGTGGGCATGCCTGTTCGAGCGTCATTTCAACCCTTAAGCCTAGCTTAGTGTTGGGAGACTGC-CTAATACGCAGCTCCTCAAAACCAG-TGGCGGAGTCTGTTCGTGCTCTGAGCGTAGTAATTG-TTTATCTCGCTTC-TGCAAGCCGGCCAGGCGACAGCCATGAACCGCACCCCCA------------GGGGGCAC---TTTTTTAATGGTTGACCTCGGATCAGGTAG---GAATACCCGC-----ACAGGGATTGCCCTAGTAACGGCG-AGTGAAGCGGCAACAGCTCAAATTTGAAATCTGGCC-TTCTGGTCCGAATTGTAATTTGTAGAGGATGCTTTTGGTTAGGTACCTTCCGAGTTCCTTGGAACAGGACGCCTTAGAGGGTGAGAGCCCCGTACGGTTGGATGCCGAGCCTCTGTAAAGCTCCTTCGACGAGTCGAGTAGTTTGGGAATGCTGCTCTAAATGGGAGGTAAATTTCTTCTAAAGCTAAATACCGGCCAGAGACCGATAGCGCACAAGTAGAGTGATCGAAAGATGAAAAGCACTTTGAAAAGAGGGTTAAATAGTACGTGAAATTGTTGAAAGGGAAGGGCTTGTGACCAGACCTTTGCCTTGGGGATCATCCGGTGTTCTCACCGGTGCACTCCCCTCGGTTGAGGCCAGCATCAGTTTCGGCGGCGGGATAAAGACTTCAGGAATGTGACTCCCCCGGGAGTGTTATAGCCTGCTGTGTAATACCGCCACCGGGACTGAGGACCGCGCTTCGGCTAGGATGCTGGCATAATGGTCATCAGCCACCCGTCTTGAAACACGGACCAAGGAGTCGAACATTTATGCGAGTTTTTGGGTGTCAAACCCTCAAGCGTAATGAAAGTGAACGGAGGTGAGAGCCCTTACGGGTGCATCATCGACCGATCCTGATGTCTTCGGATGGATTTGAGTAAGAGCATAACTGTTCGGACCCGAAAGATGGTGAACTATGCGTGGATAGGGTGAAGCCAGAGGAAACTCTGGT-GGAGGCTCGCAGCGGTTCTGACGTGCAAATCGATCGTCAAATCTGCGCATGGGGGCGAAAGACTAATCG--------------------------------------------------------------------------------------------------------------------------------------------------------------------------------------------------------------------------------------------------------------------------------------------------------------------------------------------------------------------------------------------------------------------------------------------------------------------------------------------------------------------------------------------------------------------------------------------------------------------------------------------------------------------------------------------------------------------------------------------------------------------------------GAGATGGGAAGCTTGCCAAACCTCGCCAACTGCACAACACACACTGGGGTCTCGTCTGTCCTGCTGAAACACCTGAGGGTCAGGCTTGCGGCCTGGTCAAGAACCTTTCTCTGATGTGCTCAATCAGTGTGGGAACGTCAACAGAACCCATTATCGATTACATGATCACCAGGAACATGGAGGTGTTGGAGGAGTACGAACCATTACGTTATCCAAATGCCACAAAGATCTTCCTCAATGGGTCTTGGATTGGCGTACACCAGGACCCCAAGACATTGGTGCGCGATGTCCAGCAGCTTCGCCGCAACAATCAGATCCCTGCCGAGGTATCTCTGATCCGCGATATCAGAGATCGTGAGTTCAAGATCTTCTCTGATGCGGGCCGTGTTATGCGCCCTCTATTTGTTGTCGAGCATGAGGACAACCCTGACACCGGAGCGGAGAAAGGCGCACTAGTGCTCAACAAGGAACACATCAGGAAGCTTGAGAACGACCAGGCCTTACCTCCTGGCAGTGACGAGTACTTTGGCTGGCAAGGCCTTGTCAACGAGGGTGTTATCGAGTATCTCGATGCCGAGGAAGAGGAAACCTCGATGATTTGCATGACCGCTGAGGATCTTGAGACCTTCCGCTTGGCGAAACAAGGTCACGACATGACGACGGACAACAGCGAGGAGCCGAATAAGCGTGTGAAGACCCGCATGAACCCGACAACACACATGTACACGCACTGCGAAATCCATCCTAGCATGCTTCTGGGTATCTGCGCCAGTATTATTCCA
>MH107896_1_Microdochium_musae_CPC_11234_
--------------------AGGGATCATTACTGAGTT-TTCAACTCTCCAAACCATGTGAAC-TTACCACTGTTGCCTCGGTGGTTCGGGTC---CTC----------------GCGGGCCTGGCC----ACCGGCGGAC-TACCAAACTCTTGTTAATTTTTGGC-ATTCTGAATACAAACTAAGAAATAAGTTAAAACTTTCAACAACGGATCTCTTGGTTCTGGCATCGATGAAGAACGCAGCGAAATGCGATAAGTAATGTGAATTGCAGAATTCAGTGAATCATCGAATCTTTGAACGCACATTGCGCCCATTAGTATTCTAGTGGGCATGCCTGTTCGAGCGTCATTTCAACCCTTAAGCCTAGCTTAGTGTTGGGAGACTGC-CTAATACGCAGCTCCTCAAAACCAG-TGGCGGAGTCTGTTCGTGCTCTGAGCGTAGTAATTG-TTTATCTCGCTTC-TGCAAGCCGGCCAGGCGACAGCCATGAACCGCACCCCCA------------GGGGGCAC---TTTTTTAATGGTTGACCTCGGATCAGGTAG---GAATA-----AACCAACAGGGATTGCCCTAGTAACGGCG-AGTGAAGCGGCAACAGCTCAAATTTGAAATCTGGCC-TTCTGGTCCGAATTGTAATTTGTAGAGGATGCTTTTGGTTAGGTACCTTCCGAGTTCCTTGGAACAGGACGCCTTAGAGGGTGAGAGCCCCGTACGGTTGGATGCCGAGCCTCTGTAAAGCTCCTTCGACGAGTCGAGTAGTTTGGGAATGCTGCTCTAAATGGGAGGTAAATTTCTTCTAAAGCTAAATACCGGCCAGAGACCGATAGCGCACAAGTAGAGTGATCGAAAGATGAAAAGCACTTTGAAAAGAGGGTTAAATAGTACGTGAAATTGTTGAAAGGGAAGGGCTTGTGACCAGACCTTTGCCTTGGGGATCATCCGGTGTTCTCACCGGTGCACTCCCCTCGGTTGAGGCCAGCATCAGTTTCGGCGGCGGGATAAAGACTTCAGGAATGTGACTCCCCCGGGAGTGTTATAGCCTGCTGTGTAATACCGCCACCGGGACTGAGGACCGCGCTTCGGCTAGGATGCTGGCATAATGGTCATCAGCCACCCGTCTTGAAACACGGACCAAGGAGTCGAACATTTATGCGAGTTTTTGGGTGTCAAACCCTCAAGCGTAATGAAAGTGAACGGAGGTGAGAGCCCTTACGGGTGCATCATCGACCGATCCTGATGTCTTCGGATGGATTTGAGTAAGAGCATAACTGTTCGGACCCGAAAGATGGTGAACTATGCGTGGATAGGGTGAAGCCAGAGGAAACTCTGGT-GGAGGCTCGCAGCGGTTCTGACGTGCAAATCGATCGTCAAATCTGCGCATGGGGGCGAAAGACTAATC-----------------------------------------------------------------------------------------------------------------------------------------------------------------------------------------------------------------------------------------------------------------------------------------------------------------------------------------------------------------------------------------------------------------------------------------------------------------------------------------------------------------------------------------------------------------------------------------------------------------------------------------------------------------------------------------------------------------------------------------------------------------------------------------------------------------------------------------------------------------------------------------------------------------------------------------------------------------------------------------------------------------------------------------------------------------------------------------------------------------------------------------------------------------------------------------------------------------------------------------------------------------------------------------------------------------------------------------------------------------------------------------------------------------------------------------------------------------------------------------------------------------------------------------------------------------------------------------------
>MH107897_1_Microdochium_musae_CPC_11240_
--------------------AGGGATCATTACTGAGTT-TTCAACTCTCCAAACCATGTGAAC-TTACCACTGTTGCCTCGGTGGTTCGGGTC---CTC----------------GCGGGCCTGGCC----ACCGGCGGAC-TACCAAACTCTTGTTAATTTTTGGC-ATTCTGAATACAAACTAAGAAATAAGTTAAAACTTTCAACAACGGATCTCTTGGTTCTGGCATCGATGAAGAACGCAGCGAAATGCGATAAGTAATGTGAATTGCAGAATTCAGTGAATCATCGAATCTTTGAACGCACATTGCGCCCATTAGTATTCTAGTGGGCATGCCTGTTCGAGCGTCATTTCAACCCTTAAGCCTAGCTTAGTGTTGGGAGACTGC-CTAATACGCAGCTCCTCAAAACCAG-TGGCGGAGTCTGTTCGTGCTCTGAGCGTAGTAATTG-TTTATCTCGCTTC-TGCAAGCCGGCCAGGCGACAGCCATGAACCGCACCCCCA------------GGGGGCAC---TTTTTTAATGGTTGACCTCGGATCAGGTAG---GAATA-----AACCAACAGGGATTGCCCTAGTAACGGCG-AGTGAAGCGGCAACAGCTCAAATTTGAAATCTGGCC-TTCTGGTCCGAATTGTAATTTGTAGAGGATGCTTTTGGTTAGGTACCTTCCGAGTTCCTTGGAACAGGACGCCTTAGAGGGTGAGAGCCCCGTACGGTTGGATGCCGAGCCTCTGTAAAGCTCCTTCGACGAGTCGAGTAGTTTGGGAATGCTGCTCTAAATGGGAGGTAAATTTCTTCTAAAGCTAAATACCGGCCAGAGACCGATAGCGCACAAGTAGAGTGATCGAAAGATGAAAAGCACTTTGAAAAGAGGGTTAAATAGTACGTGAAATTGTTGAAAGGGAAGGGCTTGTGACCAGACCTTTGCCTTGGGGATCATCCGGTGTTCTCACCGGTGCACTCCCCTCGGTTGAGGCCAGCATCAGTTTCGGCGGCGGGATAAAGACTTCAGGAATGTGACTCCCCCGGGAGTGTTATAGCCTGCTGTGTAATACCGCCACCGGGACTGAGGACCGCGCTTCGGCTAGGATGCTGGCATAATGGTCATCAGCCACCCGTCTTGAAACACGGACCAAGGAGTCGAACATTTATGCGAGTTTTTGGGTGTCAAACCCTCAAGCGTAATGAAAGTGAACGGAGGTGAGAGCCCTTACGGGTGCATCATCGACCGATCCTGATGTCTTCGGATGGATTTGAGTAAGAGCATAACTGTTCGGACCCGAAAGATGGTGAACTATGCGTGGATAGGGTGAAGCCAGAGGAAACTCTGGT-GGAGGCTCGCAGCGGTTCTGACGTGCAAATCGATCGTCAAATCTGCGCATGGGGGCGAAAGACTAATCG----------------------------------------------------------------------------------------------------------------------------------------------------------------------------------------------------------------------------------------------------------------------------------------------------------------------------------------------------------------------------------------------------------------------------------------------------------------------------------------------------------------------------------------------------------------------------------------------------------------------------------------------------------------------------------------------------------------------------------------------------------------------------------------------------------------------------------------------------------------------------------------------------------------------------------------------------------------------------------------------------------------------------------------------------------------------------------------------------------------------------------------------------------------------------------------------------------------------------------------------------------------------------------------------------------------------------------------------------------------------------------------------------------------------------------------------------------------------------------------------------------------------------------------------------------------------------------------------
>MH107898_1_Microdochium_musae_CPC_16258_
CTCCGTAGGTGAACCTGCGGAGGGATCATTACTGAGTT-TTCAACTCTCCAAACCATGTGAAC-TTACCACTGTTGCCTCGGTGGTTCGGGTC---CTC----------------GCGGGCCTGGCC----ACCGGCGGAC-TACCAAACTCTTGTTAATTTTTGGC-ATTCTGAATACAAACTAAGAAATAAGTTAAAACTTTCAACAACGGATCTCTTGGTTCTGGCATCGATGAAGAACGCAGCGAAATGCGATAAGTAATGTGAATTGCAGAATTCAGTGAATCATCGAATCTTTGAACGCACATTGCGCCCATTAGTATTCTAGTGGGCATGCCTGTTCGAGCGTCATTTCAACCCTTAAGCCTAGCTTAGTGTTGGGAGACTGC-CTAATACGCAGCTCCTCAAAACCAG-TGGCGGAGTCTGTTCGTGCTCTGAGCGTAGTAATTG-TTTATCTCGCTTC-TGCAAGCCGGCCAGGCGACAGCCATGAACCGCACCCCCA------------GGGGGCAC---TTTTTTAATGGTTGACCTCGGATCAGGTAG---GAATA-----AACCAACAGGGATTGCCCTAGTAACGGCG-AGTGAAGCGGCAACAGCTCAAATTTGAAATCTGGCC-TTCTGGTCCGAATTGTAATTTGTAGAGGATGCTTTTGGTTAGGTACCTTCCGAGTTCCTTGGAACAGGACGCCTTAGAGGGTGAGAGCCCCGTACGGTTGGATGCCGAGCCTCTGTAAAGCTCCTTCGACGAGTCGAGTAGTTTGGGAATGCTGCTCTAAATGGGAGGTAAATTTCTTCTAAAGCTAAATACCGGCCAGAGACCGATAGCGCACAAGTAGAGTGATCGAAAGATGAAAAGCACTTTGAAAAGAGGGTTAAATAGTACGTGAAATTGTTGAAAGGGAAGGGCTTGTGACCAGACCTTTGCCTTGGGGATCATCCGGTGTTCTCACCGGTGCACTCCCCTCGGTTGAGGCCAGCATCAGTTTCGGCGGCGGGATAAAGACTTCAGGAATGTGACTCCCCCGGGAGTGTTATAGCCTGCTGTGTAATACCGCCACCGGGACTGAGGACCGCGCTTCGGCTAGGATGCTGGCATAATGGTCATCAGCCACCCGTCTTGAAACACGGACCAAGGAGTCGAACATTTATGCGAGTTTTTGGGTGTCAAACCCTCAAGCGTAATGAAAGTGAACGGAGGTGAGAGCCCTTACGGGTGCATCATCGACCGATCCTGATGTCTTCGGATGGATTTGAGTAAGAGCATAACTGTTCGGACCCGAAAGATGGTGAACTATGCGTGGATAGGGTGAAGCCAGAGGAAACTCTGGT-GGAGGCTCGCAGCGGTTCTGACGTGCAAATCGATCGTCAAATCTGCGCATGGGGGCGAAAGACTAATCG----------------------------------------------------------------------------------------------------------------------------------------------------------------------------------------------------------------------------------------------------------------------------------------------------------------------------------------------------------------------------------------------------------------------------------------------------------------------------------------------------------------------------------------------------------------------------------------------------------------------------------------------------------------------------------------------------------------------------------------------------------------------------------------------------------------------------------------------------------------------------------------------------------------------------------------------------------------------------------------------------------------------------------------------------------------------------------------------------------------------------------------------------------------------------------------------------------------------------------------------------------------------------------------------------------------------------------------------------------------------------------------------------------------------------------------------------------------------------------------------------------------------------------------------------------------------------------------------
>MH107899_1_Microdochium_musae_CPC_32681_
CTCCGTAGGTGAACCTGCGGAGGGATCATTACTGAGTT-TTCAACTCTCCAAACCATGTGAAC-TTACCACTGTTGCCTCGGTGGTTCGGGTC---CTC----------------GCGGGCCTGGTC----ACCGGCGGAC-TACCAAACTCTTGTTAATTTTTGGC-ATTCTGAATACAAACTAAGAAATAAGTTAAAACTTTCAACAACGGATCTCTTGGTTCTGGCATCGATGAAGAACGCAGCGAAATGCGATAAGTAATGTGAATTGCAGAATTCAGTGAATCATCGAATCTTTGAACGCACATTGCGCCCATTAGTATTCTAGTGGGCATGCCTGTTCGAGCGTCATTTCAACCCTTAAGCCTAGCTTAGTGTTGGGAGACTGC-CTAATACGCAGCTCCTCAAAACCAG-TGGCGGAGTCTGTTCGTGCTCTGAGCGTAGTAATTG-TTTATCTCGCTTC-TGCAAGCCGGCCAGGCGACAGCCATGAACCGCACCCCCA------------GGGGGCAC---TTTTTTAATGGTTGACCTCGGATCAGGTAG---GAATACCCGCAACCAACAGGGATTGCCCTAGTAACGGCG-AGTGAAGCGGCAACAGCTCAAATTTGAAATCTGGCC-TTCTGGTCCGAATTGTAATTTGTAGAGGATGCTTTTGGTTAGGTACCTTCCGAGTTCCTTGGAACAGGACGCCTTAGAGGGTGAGAGCCCCGTACGGTTGGATGCCGAGCCTCTGTAAAGCTCCTTCGACGAGTCGAGTAGTTTGGGAATGCTGCTCTAAATGGGAGGTAAATTTCTTCTAAAGCTAAATACCGGCCAGAGACCGATAGCGCACAAGTAGAGTGATCGAAAGATGAAAAGCACTTTGAAAAGAGGGTTAAATAGTACGTGAAATTGTTGAAAGGGAAGGGCTTGTGACCAGACCTTTGCCTTGGGGATCATCCGGTGTTCTCACCGGTGCACTCCCCTCGGTTGAGGCCAGCATCAGTTTCGGCGGCGGGATAAAGACTTCAGGAATGTGACTCCCCCGGGAGTGTTATAGCCTGCTGTGTAATACCGCCACCGGGACTGAGGACCGCGCTTCGGCTAGGATGCTGGCATAATGGTCATCAGCCACCCGTCTTGAAACACGGACCAAGGAGTCGAACATTTATGCGAGTTTTTGGGTGTCAAACCCTCAAGCGTAATGAAAGTGAACGGAGGTGAGAGCCCTTACGGGTGCATCATCGACCGATCCTGATGTCTTCGGATGGATTTGAGTAAGAGCATAACTGTTCGGACCCGAAAGATGGTGAACTATGCGTGGATAGGGTGAAGCCAGAGGAAACTCTGGT-GGAGGCTCGCAGCGGTTCTGACGTGCAAATCGATCGTCAAATCTGCGCATGGGGGCGAAAGACTAATCG----------------------------------------------------------------------------------------------------------------------------------------------------------------------------------------------------------------------------------------------------------------------------------------------------------------------------------------------------------------------------------------------------------------------------------------------------------------------------------------------------------------------------------------------------------------------------------------------------------------------------------------------------------------------------------------------------------------------------------------------------------------------------------------------------------------------------------------------------------------------------------------------------------------------------------------------------------------------------------------------------------------------------------------------------------------------------------------------------------------------------------------------------------------------------------------------------------------------------------------------------------------------------------------------------------------------------------------------------------------------------------------------------------------------------------------------------------------------------------------------------------------------------------------------------------------------------------------------
>KP858997_1_Microdochium_neoqueenslandicum_CBS_445_95_
CTCCGTAGGTGAACCTGCGGAGGGATCATTACTGAGTT-TTTAACTCTCCAAACCATGTGAAC-TTACCACTGTTGCCTCGGTGGTT--AGTG---CTCTCTCTC------GGGAGGGTGCT--GCC----ACCGGTGGAC-TACTAAACTCTTGTTAATTTAAGTC-ATTCTGAATCATAACTAAGAAATAAGTTAAAACTTTCAACAACGGATCTCTTGGTTCTGGCATCGATGAAGAACGCAGCGAAATGCGATAAGTAATGTGAATTGCAGAATTCAGTGAATCATCGAATCTTTGAACGCACATTGCGCCCATTAGTATTCTAGTGGGCATGCCTGTTCGAGCGTCATTTCAACCCTTAAGCCTAGCTTAGTGTTGGGAGACTAC-CTAACTGGTAGCTCCTCAAAACCAG-TGGCGGAGTCTGTTCGTGCTCTGAGCGTAGTAATTT-TTTATCTCGCTTC-TGTAAGCCGATCAAACAACAGCCAAAAACCGCACCCTCA------------CGGGGCAC----TTTTTAATGGTTGACCTCGGATCAGGTAG---GAATACCC--AACCAACAGGGATTGCCCTAGTAACGGCG-AGTGAAGCGGCAACAGCTCAAATTTGAAATCTGGCC-TTCTGGTCCGAATTGTAATTTGTAGAGGATGCTTTTGGTTAGGTACCTTCCGAGTTCCTTGGAACAGGACGCCTTAGAGGGTGAGAGCCCCGTACGGTTGGATACCGAGCCTCTGTAAAGCTCCTTCGACGAGTCGAGTAGTTTGGGAATGCTGCTCTAAATGGGAGGTAAATTTCTTCTAAAGCTAAATATTGGCCAGAGACCGATAGCGCACAAGTAGAGTGATCGAAAGATGAAAAGCACTTTGAAAAGAGGGTTAAATAGTACGTGAAATTGTTGAAAGGGAAGGGCTTATGACCAGACCTTTGCCTTGCGAATCATCCGGTGTTCTCACCGGTGCACTTCGCTTGGTTGAGGCCAGCATCAGTTCTGGCAGTGGGATAAAGACTTTAGGAATGTGACTCCCCCGGGAGTGTTATAGCCTATTGTGTAATACCATTGCTGGGACTGAGGACCGCGCTTCGGCTAGGATGCTGGCATAATGGTCATCAGCCACCCGTCTTGAAACACGGACCAAGGAGTCGAACATTTATGCGAGTTTTTGGGTGTTAAACCCTCAAGCGTAATGAAAGTGAACGGAGGTGAGAGCCCTTACGGGTGCATCATCGACCGATCCTGATGTCTTCGGATGGATTTGAGTAAGAGCATAACTGTTCGGACCCGAAAGATGGTGAACTATGCGTGGATAGGGTGAAGCCAGAGGAAACTCTGGT-GGAGGCTCGCAGCGGTTCTGACGTGCAAATCGATCGTCAAATCTGCGCATGGGGGCGAAAGACTAATCGAGGCTTCCGGCAACAAGTACGTGCCCCGTGCCGTCCTCGTCGATCTCGAGCCCGGTACCATGGACGCTGTCCGTGCCGGTCCTTTCGGTCAGCTCTTCCGCCCCGACAACTTCGTCTTCGGTCAGTCCGGTGCTGGCAACAACTGGGCCAAGGGTCACTACACTGAGGGTGCCGAGCTTGTCGACCAGGTTCTCGAGGTCGTCCGTCGCGAGGCTGAGGGCTGTGACTGCCTTCAGGGTTTCCAGATCACCCACTCTCTCGGTGGTGGTACCGGTGCCGGTATGGGTACGCTCCTCATCTCCAAGATCCGTGAGGAGTTCCCCGACCGCATGATGGCCACTTTCTCGGTCGTCCCCTCTCCCAAGGTCTCCGACACCGTTGTCGAGCCTTACAACGCCACCCTCTCCGTCCACCAGCTGGTCGAGAACTCGGACGAGACCTTCTGCATTGACAACGAGGCTCTTTACGACATCTGCATGCGCACCCTGAAGCTCTCCAACCCCTCGTACGGTGACCTGAACTACCTCGTCTCCGCCGTCATGTCTGGTGTCACCACTTGCCTGCGTTTCCCCGGTCAGCTCAACTCTGACTTGCGCAAGCTCGCCGTCAACATGGTGCCTTTCCCTCGTCTTCACTTCTTCATGGTCGGCTTCGCTCCCCTGACCAGCCGTGGCGCTCACTCCTTCCGTGCCGTCGATACACATTTGCTTCCACGCTGTCGCATTTGCGGAGAACAAACACACCGGTCGGTAGAGATGGCAAGCTTGCCAAGCCTCGCCAGCTCCACAACACGCATTGGGGTCTTGTGTGTCCTGCAGAAACACCCGAAGGTCAAGCTTGTGGTCTGGTGAAGAATCTCTCCCTCATGTGTTCTATCAGTGTCGGAACCTCGACAGAACCCATCATTGATTACATGATCACAAGGAACATGGAGGTCCTCGAGGAGTATGAGCCATTGCGGTATCCAAATGCCACCAAGATTTTCTTGAACGGTTCATGGATCGGTGTTCATCAAGACCCCAAGACCTTGGTTAGGGATGTGCAGCAACTTCGCAGAAATAATCAAATCCCTGCCGAGGTGTCTCTGATTCGCGACATTCGAGACCGCGAGTTCAAGATCTTCTCCGATGCTGGCCGTGTCATGCGACCATTATTTGTGGTAGAGCAGGAAGACAACCCGGATACTGGGGTGGAGAAGGGTTCCTTGGTACTTAACAAAGAGCACATCAGGAAGCTCGAAAACGATCAGGCACTTCCACCCGGTAGCGATGAATACTTTGGCTGGCAGGGCCTGGTCAATGAAGGTGTCATTGAGTATCTTGATGCCGAGGAAGAGGAAACTTCCATGATCTGCATGACTCCAGAGGACCTGGAAACCTTCCGTCTCGCGAAGCAAGGTCATGACATGACTACGGACAACAGCGAAGAACCAAACAAACGAGTCAAGACACGAATGAATCCAACGACACACATGTATACGCATTGTGAGATTCATCCAAGCATGTTACTCGGAATCTGCGCCAGTATCATTCCC
>KP859002_1_Microdochium_neoqueenslandicum_CBS_108926_
CTCCGTAGGTGAACCTGCGGAGGGATCATTACTGAGTT-TTTAACTCTCCAAACCATGTGAAC-TTACCACTGTTGCCTCGGTGGTT--AGTG---CTCTCTCTC------GGGAGGGTGCT--GCC----ACCGGTGGAC-TACTAAACTCTTGTTAATTTAAGTC-ATTCTGAATCATAACTAAGAAATAAGTTAAAACTTTCAACAACGGATCTCTTGGTTCTGGCATCGATGAAGAACGCAGCGAAATGCGATAAGTAATGTGAATTGCAGAATTCAGTGAATCATCGAATCTTTGAACGCACATTGCGCCCATTAGTATTCTAGTGGGCATGCCTGTTCGAGCGTCATTTCAACCCTTAAGCCTAGCTTAGTGTTGGGAGACTAC-CTAACTGGTAGCTCCTCAAAACCAG-TGGCGGAGTCTGTTCGTGCTCTGAGCGTAGTAATTT-TTTATCTCGCTTC-TGTAAGCCGATCAAACAACAGCCAAAAACCGCACCCTCA------------CGGGGCAC----TTTTTAATGGTTGACCTCGGATCAGGTAG---GAATACCCGCAACCAACAGGGATTGCCCTAGTAACGGCG-AGTGAAGCGGCAACAGCTCAAATTTGAAATCTGGCC-TTCTGGTCCGAATTGTAATTTGTAGAGGATGCTTTTGGTTAGGTACCTTCCGAGTTCCTTGGAACAGGACGCCTTAGAGGGTGAGAGCCCCGTACGGTTGGATACCGAGCCTCTGTAAAGCTCCTTCGACGAGTCGAGTAGTTTGGGAATGCTGCTCTAAATGGGAGGTAAATTTCTTCTAAAGCTAAATATTGGCCAGAGACCGATAGCGCACAAGTAGAGTGATCGAAAGATGAAAAGCACTTTGAAAAGAGGGTTAAATAGTACGTGAAATTGTTGAAAGGGAAGGGCTTATGACCAGACCTTTGCCTTGCGAATCATCCGGTGTTCTCACCGGTGCACTTCGCTTGGTTGAGGCCAGCATCAGTTCTGGCAGTGGGATAAAGACTTTAGGAATGTGACTCCCCCGGGAGTGTTATAGCCTATTGTGTAATACCATTGCTGGGACTGAGGACCGCGCTTCGGCTAGGATGCTGGCATAATGGTCATCAGCCACCCGTCTTGAAACACGGACCAAGGAGTCGAACATTTATGCGAGTTTTTGGGTGTTAAACCCTCAAGCGTAATGAAAGTGAACGGAGGTGAGAGCCCTTACGGGTGCATCATCGACCGATCCTGATGTCTTCGGATGGATTTGAGTAAGAGCATAACTGTTCGGACCCGAAAGATGGTGAACTATGCGTGGATAGGGTGAAGCCAGAGGAAACTCTGGT-GGAGGCTCGCAGCGGTTCTGACGTGCAAATCGATCGTCAAATCTGCGCATGGGGGCGAAAGACTAATCGAGGCTTCCGGCAACAAGTACGTGCCCCGTGCCGTCCTCGTCGATCTCGAGCCCGGTACCATGGACGCTGTCCGTGCCGGTCCTTTCGGTCAGCTCTTCCGCCCCGACAACTTCGTCTTCGGTCAGTCCGGTGCTGGCAACAACTGGGCCAAGGGTCACTACACTGAGGGTGCCGAGCTTGTCGACCAGGTTCTCGAGGTCGTCCGTCGCGAGGCTGAGGGCTGTGACTGCCTTCAGGGTTTCCAGATCACCCACTCTCTCGGTGGTGGTACCGGTGCCGGTATGGGTACGCTCCTCATCTCCAAGATCCGTGAGGAGTTCCCCGACCGCATGATGGCCACTTTCTCGGTCGTCCCCTCTCCCAAGGTCTCCGACACCGTTGTCGAGCCTTACAACGCCACCCTCTCCGTCCACCAGCTGGTCGAGAACTCGGACGCGACCTTCTGCATTGACAACGAGGCTCTTTACGACATCTGCATGCGCACCCTGAAGCTCTCCAACCCCTCGTACGGTGACCTGAACTACCTCGTCTCCGCCGTCATGTCTGGTGTCACCACTTGCCTGCGTTTCCCCGGTCAGCTCAACTCTGACTTGCGCAAGCTCGCCGTCAACATGGTGCCTTTCCCTCGTCTTCACTTCTTCATGGTC-----------------------------------------------CGATACACATTTGCTTCCACGCTGTCGCATTTGCGGAGAACAAACACACCGGTCGGTAGAGATGGCAAGCTTGCCAAGCCTCGCCAGCTCCACAACACGCATTGGGGTCTTGTGTGTCCTGCAGAAACACCCGAAGGTCAAGCTTGTGGTCTGGTGAAGAATCTCTCCCTCATGTGTTCTATCAGTGTCGGAACCTCGACAGAACCCATCATTGATTACATGATCACAAGGAACATGGAGGTCCTCGAGGAGTATGAGCCATTGCGGTATCCAAATGCCACCAAGATTTTCTTGAACGGTTCATGGATCGGTGTTCATCAAGACCCCAAGACCTTGGTTAGGGATGTGCAGCAACTTCGCAGAAATAATCAAATCCCTGCCGAGGTGTCTCTGATTCGCGACATTCGAGACCGCGAGTTCAAGATCTTCTCCGATGCTGGCCGTGTCATGCGACCATTATTTGTGGTAGAGCAGGAAGACAACCCGGATACTGGGGTGGAGAAGGGTTCCTTGGTACTTAACAAAGAGCACATCAGGAAGCTCGAAAACGATCAGGCACTTCCACCCGGTAGCGATGAATACTTTGGCTGGCAGGGCCTGGTCAATGAAGGTGTCATTGAGTATCTTGATGCCGAGGAAGAGGAAACTTCCATGATCTGCATGACTCCAGAGGACCTGGAAACCTTCCGTCTCGCGAAGCAAGGTCATGACATGACTACGGACAACAGCGAAGAACCAAACAAACGAGTCAAGACACGAATGAATCCAACGACACACATGTATACGCATTGTGAGATTCATCCAAGCATGTTACTCGGAATCTGCGCCAGTATCATTCCC
>KP859008_1_Microdochium_nivale_CBS_116205_
----------------------------TTACTGAGTT-TTTAACTCTCCAAACCATGTGAAC-TTACCACTGTTGCCTCGGTGGAT--GGTG---CTGTCTCTC------GGGACGGCGCC--ACC----GCCGGTGGACTACCTAAACTC-TGTTAATTTTTGTC-AATCTGAATCA-AACTAAGAAATAAGTTAAAACTTTCAACAACGGATCTCTTGGTTCTGGCATCGATGAAGAACGCAGCGAAATGCGATAAGTAATGTGAATTGCAGAATTCAGTGAATCATCGAATCTTTGAACGCACATTGCGCCCATTAGTATTCTAGTGGGCATGCCTGTTCGAGCGTCATTTCAACCCTTAAGCCTAGCTTAGTGTTGGGAGACTGC-CTAATACGCAGCTCCTCAAAACCAG-TGGCGGAGTCGGTTCGTGCTCTGAGCGTAGTAATTT-TTTATCTCGCTTC-TGTAAGCCGGACTGGCAACAGCCAGAAACCGCACCCCTC------------GGGGGCAC----TTTTTAATGGTTGACCTCGGATCAGGTAG---GAATACCCGCAACCAACAGGGATTGCCCTAGTAACGGCG-AGTGAAGCGGCAACAGCTCAAATTTGAAATCTGGCC-TTCTGGTCCGAGTTGTAATTTGTAGAGGATGATTTTGGTTAGGTACCTTCCGAGTTCCTTGGAACAGGACGCCTTAGAGGGTGAGAGCCCCGTACGGTTGGATGCCGAGCCTTTGTAAATCTCCTTCGACGAGTCGAGTAGTTTGGGAATGCTGCTCTAAATGGGAGGTAAATTTCTTCTAAAGCTAAATACCGGCCAGAGACCGATAGCGCACAAGTAGAGTGATCGAAAGATGAAAAGCACTTTGAAAAGAGGGTTAAATAGTACGTGAAATTGTTGAAAGGGAAGGATTTATGACCAGACCTTTGCCTTGCGGATCATCCGGTGTTCTCACCGGTGCACTTCGCTTGGTTGAGGCCAGCATCAGTTTTGGCGGCGGGATAAAGACTTCAGGAACGTGACTCCCCCGGGAGTGTTATAGCCTGCTGTGTAATACCGCCGCTGGGACTGAGGACCGCGCTTCGGCTAGGATGCTGGCATAATGGTCATCAATCACCCGTCTTGAAACACGGACCAAGGAGTCGAACATTTATGCGAGTTTTTGGGTGTTAAACCCTCAAGCGTAATGAAAGTGAACGGAGGTGAGAGCCCTTACGGGTGCATCATCGACCGATCCTGATGTCTTCGGATGGATTTGAGTAAGAGCATAACTGTTCGGACCCGAAAGATGGTGAACTATGCGTGGATAGGGTGAAGCCAGAGGAAACTCTGGT-GGAGGCTCGCAGCGGTTCTGACGTGCAAATCGATCGTCAAATCTGCGCATGGGGGCGAAAGACTAATCGAGGCTTCCGGCAACAAGTACGTTCCCCGCGCCGTCCTCGTCGATCTCGAGCCCGGTACCATGGATGCCGTCCGTGCTGGTCCCTTCGGCCAGCTGTTCCGTCCCGACAACTTCGTCTTCGGTCAGTCCGGTGCTGGCAACAATTGGGCGAAGGGTCATTACACTGAGGGTGCCGAGCTTGTCGACCAGGTCCTCGAGGTCGTCCGTCGCGAGGCTGAGGGCTGTGACTGCCTTCAGGGTTTTCAGATCACCCACTCTCTCGGTGGTGGTACCGGTGCCGGAATGGGCACGCTCCTCATCTCCAAGATCCGTGAGGAGTTCCCCGACCGCATGATGGCCACCTTCTCGGTTGTTCCCTCGCCCAAGGTCTCCGACACCGTCGTCGAGCCTTACAATGCCACCCTGTCCATCCACCAGCTTGTCGAGAACTCCGACGCGACTTTCTGCATTGACAACGAGGCTCTGTACGACATCTGCATGCGCACCCTGAAGCTCTCCAACCCCTCATACGGCGACCTGAACTACCTCGTCTCCGCCGTCATGTCCGGTGTCACCACCTGCCTGCGTTTCCCCGGTCAGCTCAACTCTGACCTGCGCAAGCTCGCCGTTAACATGGTGCCCTTCCCGCGTCTGCATTTCTTCATGGTCGGCTTCGCTCCCCTGACCAGCCGTGGCGCCCACTCCTTCCGTGCCGTCGTTACACATTTGCGTCTACACTGTCCCATTTGCGCAGAACAAATACTCCTGTCGGTAGAGATGGTAAGCTTGCCAAACCTCGCCAATTGCACAACACGCATTGGGGTCTTGTCTGTCCTGCGGAGACACCCGAGGGTCAGGCCTGCGGTTTGGTCAAGAACCTTTCTCTTATGTGCTCGATCAGCGTGGGCACCTCAACTGAGCCCATCATCGATTATATGATTACCAGGAACATGGAGGTGTTGGAGGAGTATGAACCATTGCGATATCCCAATGCCACGAAGATTTTCCTCAACGGCTCTTGGATCGGTGTGCACCAGGACCCCAAGACGTTGGTGCGAGACGTCCAGCAGCTTCGTCGCAACAACCAAATCCCTGCAGAGGTTTCTCTGATTCGTGATATCAGAGACCGCGAGTTCAAGATCTTTTCCGACGCTGGCCGTGTCATGCGTCCACTACTCGTGGTGGAGCAGGAGGCCAATCCGGAGACGGGTGTAGAAATGGGCTCTTTAACACTCAACAAGGAGCACATCAGGAAGCTTGAGAACGATCAAGGCCTACCCTCTGGTAGTGACGAGTACTTCGGCTGGCAAGGTTTGGTCAACGAGGGTGTCATCGAGTATCTCGACGCCGAGGAAGAGGAAACTTCAATGATTTGTATGACCGCTGAGGATCTTGAGACCTTTCGTTTGGCGAAACAAGGTCACGACATGACAACAGACAACACCGAAGAGCCGAATAAGCGCGTGAAGACACGGATGAACCCAACAACGCACATGTACACGCACTGCGAGATCCATCCCAGTATGCTTCTTGGCATTTGCGCCAGCATTATTCCA
>MH856626_1_Microdochium_nivale_CBS_288_50_
CTCCGTAGGTGAACCTGCGGAGGGATCATTACTGAGTT-TTTAACTCTCCAAACCATGTGAAC-TTACCACTGTTGCCTCGGTGGAT--GGTG---CTGTCTCTC------GGGACGGTGCC--ACC----GCCGGTGGACTACCTAAACTC-TGTTAATTTTTGTC-AATCTGAATCA-AACTAAGAAATAAGTTAAAACTTTCAACAACGGATCTCTTGGTTCTGGCATCGATGAAGAACGCAGCGAAATGCGATAAGTAATGTGAATTGCAGAATTCAGTGAATCATCGAATCTTTGAACGCACATTGCGCCCATTAGTATTCTAGTGGGCATGCCTGTTCGAGCGTCATTTCAACCCTTAAGCCTAGCTTAGTGTTGGGAGACTGC-CTAATACGCAGCTCCTCAAAACCAG-TGGCGGAGTCGGTTCGTGCTCTGAGCGTAGTAATTT-TTTATCTCGCTTC-TGCAAGCCGGACTGGCAACAGCCATAAACCGCACCCTTC------------GGGGGCAC----TTTTTAATGGTTGACCTCGGATCAGGTAG---GAATACCCGCAACCAACAGGGATTGCCCTAGTAACGGCG-AGTGAAGCGGCAACAGCTCAAATTTGAAATCTGGCC-TTCTGGTCCGAGTTGTAATTTGTAGAGGATGATTTTGGTTAGGTACCTTCCGAGTTCCTTGGAACAGGACGCCTTAGAGGGTGAGAGCCCCGTACGGTTGGATGCCGAGCCTTTGTAAATCTCCTTCGACGAGTCGAGTAGTTTGGGAATGCTGCTCTAAATGGGAGGTAAATTTCTTCTAAAGCTAAATACCGGCCAGAGACCGATAGCGCACAAGTAGAGTGATCGAAAGATGAAAAGCACTTTGAAAAGAGGGTTAAATAGTACGTGAAATTGTTGAAAGGGAAGGATTTATGACCAGACCTTTGCCTTGCGGATCATCCGGTGTTCTCACCGGTGCACTTCGCTTGGTTGAGGCCAGCATCAGTTTTGGCGGCGGGATAAAGACTTCAGGAACGTGACTCCCCCGGGAGTGTTATAGCCTGCTGTGTAATACCGCCGCTGGGACTGAGGACCGCGCTTCGGCTAGGATGCTGGCATAATGGTCATCAATCACCCGTCTTGAAACACGGACCAAGGAGTCGAACATTTATGCGAGTTTTTGGGTGTTAAACCCTCAAGCGTAATGAAAGTGAACGGAGGTGAGAGCCCTTACGGGTGCATCATCGACCGATCCTGATGTCTTCGGATGGATTTGAGTAAGAGCATAACTGTTCGGACCCGAAAGATGGTGAACTATGCGTGGATAGGGTGAAGCCAGAGGAAACTCTGGT-GGAGGCTCGCAGCGGTTCTGACGTGCAAATCGATCGTCAAATCTGCGCAT-GGGGCGAAAGACTAATCG----------------------------------------------------------------------------------------------------------------------------------------------------------------------------------------------------------------------------------------------------------------------------------------------------------------------------------------------------------------------------------------------------------------------------------------------------------------------------------------------------------------------------------------------------------------------------------------------------------------------------------------------------------------------------------------------------------------------------------------------------------------------------------------------------------------------------------------------------------------------------------------------------------------------------------------------------------------------------------------------------------------------------------------------------------------------------------------------------------------------------------------------------------------------------------------------------------------------------------------------------------------------------------------------------------------------------------------------------------------------------------------------------------------------------------------------------------------------------------------------------------------------------------------------------------------------------------------------
>LT990655_1_Microdochium_novae_zelandiae_CBS_143847
CTCCGTAGGTGAACCTGCGGAGGGATCATTACTGAGTT-TTTAACTCTCCAAACCATGTGAAC-TTACCACTGTTGCCTCGGTGGGAT-GGTG---CTGCTTC----------GGCGGTGCCAGACC----ACCGGTGGAC-TACTAAACTCTTGTTAATTTTTGTCAAATCTGAATCATAACTAAGAAATAAGTTAAAACTTTCAACAACGGATCTCTTGGTTCTGGCATCGATGAAGAACGCAGCGAAATGCGATAAGTAATGTGAATTGCAGAATTCAGTGAATCATCGAATCTTTGAACGCACATTGCGCCCATTAGTATTCTAGTGGGCATGCCTGTTCGAGCGTCATTTCAACCCTTAAGCCTAGCTTAGTGTTGGGAGACTGC-CTAATACGCAGCTCCTCAAAACCAG-TGGCGGAGTCTGTTCGTACTCTGAGCGTAGTAATTT-TTTATCTCGCTTC-TGCAAGTCGATCAGACAACAGCCAAAAACCGCACCCTCTC----------GGGGGGCAC---TTTTTTAATGGTTGACCTCGGATCAGGTAG---GAATACCCGC----------------------------------------------------------------------------------------------------------------------------------------------------------------------------------------------------------------------------------------------------------------------------------------------------------------------------------------------------------------------------------------------------------------------------------------------------------------------------------------------------------------------------------------------------------------------------------------------------------------------------------------------------------------------------------------------------------------------------------------------------------------------------------------------------------------------------------------------------------------------------------AGGCCTCCGGCAACAAGTACGTCCCTCGCGCCGTCCTCGTCGATCTCGAGCCCGGTACCATGGACGCCGTCCGTGCTGGTCCCTTCGGCCAGCTCTTCCGCCCCGACAACTTCGTCTTCGGTCAGTCCGGTGCCGGCAACAACTGGGCCAAGGGTCATTACACCGAGGGTGCTGAGCTCGTCGACCAGGTCCTCGAGGTCGTTCGTCGCGAGGCTGAGGGCTGCGACTGCCTCCAGGGCTTCCAGATCACCCACTCTCTCGGTGGTGGTACCGGTGCCGGTATGGGTACGCTCCTCATCTCCAAGATCCGCGAGGAGTTCCCCGACCGCATGATGGCCACCTTCTCGGTCGTCCCCTCGCCCAAGGTCTCCGACACCGTCGTCGAGCCTTACAACGCCACCCTGTCCGTCCACCAGCTCGTTGAGAACTCGGACAAGACCTTCTGCATTGACAACGAGGCTCTGTACGACATCTGCATGCGCACCCTGAAGCTCTCCAACCCCTCGTACGGCGACCTGAACTACCTCGTCTCCGCCGTCATGTCTGGTGTCACCACCTGCCTGCGTTTCCCTGGTCAGCTCAACTCTGACCTGCGCAAGCTCGCCGTCAACATGGTGCCCTTCCCTCGTCTCCACTTCTTCATGGTCGGATTCGCTCCCCTGACCAGCCGTGGCGCCCACTCCTTCCGTGCCGTCGTTACACTTTTGCATCGACCTTGTCTCATTTGCGACGAACGAACACGCCTGTTGGCAGAGATGGAAAGCTCGCCAAGCCTCGCCAGCTTCACAACACGCATTGGGGTCTTGTCTGCCCCGCAGAAACGCCCGAGGGTCAGGCCTGCGGCTTGGTCAAGAATCTTTCTCTCATGTGCTCAATCAGCGTGGGCACATCAACGGAACCTATTATCGACTACATGATCACCAGGAACATGGAAGTGCTGGAGGAGTACGAACCACTGCGGTACCCCAATGCCACGAAGATTTTCCTCAACGGATCTTGGATCGGCGTGCACCAGGATCCCAAGACACTGGTGCGGGATGTCCAACAGCTTCGCCGGAACAACCAGATCCCCGCAGAGGTCTCTCTGATCCGTGATATCAGAGATCGCGAGTTCAAGATCTTCTCCGACGCTGGTCGTGTCATGCGTCCCCTGTTTGTTGTGGAGCAGGAAGACAATCAGGACACAGGAGTCGAAAAGGGTTCGTTGGTCCTCAACAAGGAACACATCAGGAAGCTTGAAAACGATCAGGCTCTACCCCCTGGTAGTGATGAATACTTTGGCTGGCAAGGGCTTGTCAACGAAGGTGTCATCGAGTATCTCGATGCTGAAGAAGAGGAGACATCCATGATCTGCATGACACCGGAGGATCTCGAGACCTTCCGTCTGGCAAAGCAGGGTCACGACATGACAACGGACAACAGCGAAGAGCCCAACAAGCGTGTCAAGACGCGGATGAACCCGACGACACACATGTATACCCACTGTGAAATTCACCCCAGTATGCTTCTGGGTATCTGCGCCAGTATCATTCCG
>LT990656_1_Microdochium_novae_zelandiae_CPC_29693
CTCCGTAGGTGAACCTGCGGAGGGATCATTACTGAGTT-TTTAACTCTCCAAACCATGTGAAC-TTACCACTGTTGCCTCGGTGGGAT-GGTG---CTGCTTC----------GGCGGTGCCAGACC----ACCGGTGGAC-TACTAAACTCTTGTTAATTTTTGTCAAATCTGAATCATAACTAAGAAATAAGTTAAAACTTTCAACAACGGATCTCTTGGTTCTGGCATCGATGAAGAACGCAGCGAAATGCGATAAGTAATGTGAATTGCAGAATTCAGTGAATCATCGAATCTTTGAACGCACATTGCGCCCATTAGTATTCTAGTGGGCATGCCTGTTCGAGCGTCATTTCAACCCTTAAGCCTAGCTTAGTGTTGGGAGACTGC-CTAATACGCAGCTCCTCAAAACCAG-TGGCGGAGTCTGTTCGTACTCTGAGCGTAGTAATTT-TTTATCTCGCTTC-TGCAAGTCGATCAGACAACAGCCAGAAACCGCACCCTCTC----------GGGGGGCAC---TTTTTTAATGGTTGACCTCGGATCAGGTAG---GAATACCCGC----------------------------------------------------------------------------------------------------------------------------------------------------------------------------------------------------------------------------------------------------------------------------------------------------------------------------------------------------------------------------------------------------------------------------------------------------------------------------------------------------------------------------------------------------------------------------------------------------------------------------------------------------------------------------------------------------------------------------------------------------------------------------------------------------------------------------------------------------------------------------------AGGCCTCCGGCAACAAGTACGTCCCTCGCGCCGTCCTCGTCGATCTCGAGCCCGGTACCATGGACGCCGTCCGTGCTGGTCCCCTCGGCCAGCTCTTCCGCCCCGACAACTTCGTCTTCGGTCAGTCCGGTGCCGGCAACAACTGGGCCAAGGGTCATTACACCGAGGGTGCTGAGCTCGTCGACCAGGTCCTCGAGGTCGTTCGTCGCGAGGCTGAGGGCTGCGACTGCCTCCAGGGCTTCCAGATCACCCACTCTCTCGGCGGTGGTACCGGTGCCGGTATGGGTACGCTCCTCATCTCCAAGATCCGCGAGGAGTTCCCCGACCGCATGATGGCCACCTTCTCGGTCGTCCCCTCGCCCAAGGTCTCCGACACCGTTGTCGAGCCTTACAACGCCACCCTGTCCGTCCACCAGCTTGTTGAGAACTCGGACGAGACCTACTGCATTGACAACGAGGCTCTGTACGACATCTGCATGCGCACCCTGAAGCTCTCCAACCCCTCGTACGGCGACCTGAACTACCTCGTCTCCGCCGTCATGTCTGGTGTCACCACCTGCCTGCGTTTCCCTGGTCAGCTCAACTCTGACCTGCGCAAGCTCGCCGTCAACATGGTGCCCTTCCCTCGTCTCCACTTCTTCATGGTCGGATTCGCTCCCCTGACCAGCCGTGGCGCCCACTCCTTCCGTGCCGTCGTTACACTTTTGCATCGACCTTGTCTCATTTGCGACGAACGAACACGCCTGTTGGCAGAGATGGAAAGCTCGCCAAGCCTCGCCAGCTTCACAACACGCATTGGGGTCTTGTCTGCCCCGCAGAAACGCCCGAGGGTCAGGCCTGCGGCTTGGTCAAGAATCTTTCTCTCATGTGCTCAATCAGCGTGGGCACATCAACGGAACCTATTATCGACTACATGATCACCAGGAACATGGAAGTGCTGGAGGAGTACGAACCATTGCGGTACCCCAATGCCACGAAGATTTTCCTCAACGGATCTTGGATCGGCGTGCACCAGGATCCCAAGACACTGGTGCGGGATGTCCAACAGCTTCGCCGGAACAACCAGATCCCCGCAGAGGTCTCTCTGATCCGTGATATCAGAGATCGCGAGTTCAAGATCTTCTCCGACGCTGGTCGTGTCATGCGCCCCCTGTTTGTTGTGGAGCAGGAAGACAATCAGGACACAGGAGTCGAAAAGGGTTCGTTGGTCCTCAACAAGGAACACATCAGGAAGCTTGAAAACGATCAGGCTCTACCCCCTGGTAGTGATGAATACTTTGGCTGGCAAGGGCTTGTCAACGAAGGTGTCATCGAGTATCTCGATGCTGAAGAAGAGGAGACATCCATGATCTGCATGACACCAGAGGATCTCGAGACCTTCCGTCTGGCAAAGCAGGGTCACGACATGACAACGGACAACAGCGAAGAGCCCAACAAGCGTGTCAAGACGCGAATGAACCCGACGACACACATGTATACCCACTGTGAAATTCACCCCAGTATGCTTCTGGGTATCTGCGCCAGTATCATTCCG
>KJ569509_1_Microdochium_paspali_WN_BD_452_
CTCCGTAGGTGAACCTGCGGAGGGATCATTACTGAGTT-TTCAACTCTCCAAACCATGTGAAC-TTACCACTGTTGCCTCGGTGGTC--GGTG---CCCTCT-------------GGGCGCC--ACC----GCCGGCGGAC-TACTAAACTCTTGTTAATTTTTGGC-ATTCTGAATCATAACTAAGAAATAAGTTAAAACTTTCAACAACGGATCTCTTGGTTCTGGCATCGATGAAGAACGCAGCGAAATGCGATAAGTAATGTGAATTGCAGAATTCAGTGAATCATCGAATCTTTGAACGCACATTGCGCCCATTAGTATTCTAGTGGGCATGCCTGTTCGAGCGTCATTTCAACCCTTAAGCCTAGCTTAGCGTTGGGAGACTGCGCTACTCCGCAGCTCCTCAAAACCAG-TGGCGGAGTCCTCTCGTGCTCTGAGCGTAGTAGTTA-CTTATCTCGCTTC-TGTAA-CACGGTGGTCGACGGCCATAAACCGCACTCCTTC----------GGGGGGCAC---TTTTTTAATGGTTGACCTCGGATCAGGTAG---GAATACCCGC----------------------------------------------------------------------------------------------------------------------------------------------------------------------------------------------------------------------------------------------------------------------------------------------------------------------------------------------------------------------------------------------------------------------------------------------------------------------------------------------------------------------------------------------------------------------------------------------------------------------------------------------------------------------------------------------------------------------------------------------------------------------------------------------------------------------------------------------------------------------------------AGGCCTCCGGCAACAAGTACGTTCCCCGTGCCGTCCTCGTCGATCTCGAGCCTGGTACCATGGACGCTGTCCGTGCCGGTCCTTTCGGTCAGCTTTTCCGCCCCGACAACTTCGTCTTCGGTCAGTCCGGTGCCGGAAACAACTGGGCCAAGGGTCATTACACTGAGGGTGCCGAGCTTGTCGACCAGGTTCTCGAGGTCGTCCGCCGCGAGGCTGAGGGCTGCGACTGCCTCCAGGGTTTCCAGATCACCCACTCCCTTGGTGGTGGTACTGGTGCCGGTATGGGCACGCTCCTCATCTCCAAGATCCGCGAGGAGTTCCCCGACCGCATGATGGCCACCTTCTCGGTCGTCCCCTCGCCCAAGGTCTCCGACACCGTCGTCGAGCCTTACAACGCGACTCTGTCCGTCCACCAGCTTGTCGAGAACTCCGATGAGACCTTCTGCATTGACAACGAGGCTCTCTACGACATCTGCATGCGCACCCTCAAGCTCTCCAACCCCTCGTACGGCGACTTGAACTACCTCGTCTCTGCCGTCATGTCCGGTGTCACCACCTGCCTGCGCTTCCCCGGTCAGCTCAACTCCGATCTGCGCAAGCTCGCCGTCAACATGGTGCCTTTCCCTCGTCTCCACTTCTTCATGGTTGGCTTCG----------------------------------------------------------------------------------------------------------------------------------------------------------------------------------------------------------------------------------------------------------------------------------------------------------------------------------------------------------------------------------------------------------------------------------------------------------------------------------------------------------------------------------------------------------------------------------------------------------------------------------------------------------------------------------------------------------------------------------------------------------------------------------------------------------------------------------------------------------------------------------------------------------------
>KJ569510_1_Microdochium_paspali_QH_BA_48_
CTCCGTAGGTGAACCTGCGGAGGGATCATTACTGAGTT-TTCAACTCTCCAAACCATGTGAAC-TTACCACTGTTGCCTCGGTGGTC--GGTG---CCCTCT-------------GGGCGCC--ACC----GCCGGCGGAC-TACTAAACTCTTGTTAATTTTTGGC-ATTCTGAATCATAACTAAGAAATAAGTTAAAACTTTCAACAACGGATCTCTTGGTTCTGGCATCGATGAAGAACGCAGCGAAATGCGATAAGTAATGTGAATTGCAGAATTCAGTGAATCATCGAATCTTTGAACGCACATTGCGCCCATTAGTATTCTAGTGGGCATGCCTGTTCGAGCGTCATTTCAACCCTTAAGCCTAGCTTAGCGTTGGGAGACTGCGCTACTCCGCAGCTCCTCAAAACCAG-TGGCGGAGTCCTCTCGTGCTCTGAGCGTAGTAGTTA-CTTATCTCGCTTC-TGTAA-CACGGTGGTCGACGGCCATAAACCGCACTCCTTCG----------GGGGGCAC---TTTTTTAATGGTTGACCTCGGATCAGGTAG---GAATACCCGC----------------------------------------------------------------------------------------------------------------------------------------------------------------------------------------------------------------------------------------------------------------------------------------------------------------------------------------------------------------------------------------------------------------------------------------------------------------------------------------------------------------------------------------------------------------------------------------------------------------------------------------------------------------------------------------------------------------------------------------------------------------------------------------------------------------------------------------------------------------------------------AGGCCTCCGGCAACAAGTACGTTCCCCGTGCCGTCCTCGTCGATCTCGAGCCTGGTACCATGGACGCTGTCCGTGCCGGTCCTTTCGGTCAGCTTTTCCGCCCCGACAACTTCGTCTTCGGTCAGTCCGGTGCCGGAAACAACTGGGCCAAGGGTCATTACACTGAGGGTGCCGAGCTTGTCGACCAGGTTCTCGAGGTCGTCCGCCGCGAGGCTGAGGGCTGCGACTGCCTCCAGGGTTTCCAGATCACCCACTCCCTTGGTGGTGGTACTGGTGCCGGTATGGGCACGCTCCTCATCTCCAAGATCCGCGAGGAGTTCCCCGACCGCATGATGGCCACCTTCTCGGTCGTCCCCTCGCCCAAGGTCTCCGACACCGTCGTCGAGCCTTACAACGCGACTCTGTCCGTCCACCAGCTTGTCGAGAACTCCGATGCGACCTTCTGCATTGACAACGAGGCTCTCTACGACATCTGCATGCGCACCCTCAAGCTCTCCAACCCCTCGTACGGCGACTTGAACTACCTCGTCTCTGCCGTCATGTCCGGTGTCACCACCTGCCTGCGCTTCCCCGGTCAGCTCAACTCCGATCTGCGCAAGCTCGCCGTCAACATGGTGCCTTTCCCTCGTCTCCACTTCTTCATGGTTGGCTTCG----------------------------------------------------------------------------------------------------------------------------------------------------------------------------------------------------------------------------------------------------------------------------------------------------------------------------------------------------------------------------------------------------------------------------------------------------------------------------------------------------------------------------------------------------------------------------------------------------------------------------------------------------------------------------------------------------------------------------------------------------------------------------------------------------------------------------------------------------------------------------------------------------------------
>KJ569511_1_Microdochium_paspali_SY_LQG_66_
CTCCGTAGGTGAACCTGCGGAGGGATCATTACTGAGTT-TTCAACTCTCCAAACCATGTGAAC-TTACCACTGTTGCCTCGGTGGTC--GGTG---CCCTCT-------------GGGCGCC--ACC----GCCGGCGGAC-TACTAAACTCTTGTTAATTTTTGGC-ATTCTGAATCATAACTAAGAAATAAGTTAAAACTTTCAACAACGGATCTCTTGGTTCTGGCATCGATGAAGAACGCAGCGAAATGCGATAAGTAATGTGAATTGCAGAATTCAGTGAATCATCGAATCTTTGAACGCACATTGCGCCCATTAGTATTCTAGTGGGCATGCCTGTTCGAGCGTCATTTCAACCCTTAAGCCTAGCTTAGCGTTGGGAGACTGCGCTACTCCGCAGCTCCTCAAAACCAG-TGGCGGAGTCCTCTCGTGCTCTGAGCGTAGTAGTTA-CTTATCTCGCTTC-TGTAA-CACGGTGGTCGACGGCCATAAACCGCACTCCTTCG----------GGGGGCAC---TTTTTTAATGGTTGACCTCGGATCAGGTAG---GAATACCCGC----------------------------------------------------------------------------------------------------------------------------------------------------------------------------------------------------------------------------------------------------------------------------------------------------------------------------------------------------------------------------------------------------------------------------------------------------------------------------------------------------------------------------------------------------------------------------------------------------------------------------------------------------------------------------------------------------------------------------------------------------------------------------------------------------------------------------------------------------------------------------------AGGCCTCCGGCAACAAGTACGTTCCCCGTGCCGTCCTCGTCGATCTCGAGCCTGGTACCATGGACGCTGTCCGTGCCGGTCCTTTCGGTCAGCTTTTCCGCCCCGACAACTTCGTCTTCGGTCAGTCCGGTGCCGGAAACAACTGGGCAAAGGGTCATTACACTGAGGGTGCCGAGCTTGTCGACCAGGTTCTCGAGGTCGTCCGCCGCGAGGCTGAGGGCTGCGACTGCCTCCAGGGTTTCCAGATCACCCACTCCCTCGGTGGTGGTACTGGTGCCGGTATGGGCACGCTCCTCATCTCCAAGATCCGCGAGGAGTTCCCCGACCGCATGATGGCCACCTTCTCGGTCGTCCCCTCGCCCAAGGTCTCCGACACCGTCGTCGAGCCTTACAACGCGACTCTGTCCGTCCACCAGCTTGTCGAGAACTCCGATGCGACCTTCTGCATTGACAACGAGGCTCTCTACGACATCTGCATGCGCACCCTCAAGCTCTCCAACCCCTCGTACGGCGACTTGAACTACCTCGTCTCTGCCGTCATGTCCGGTGTCACCACCTGCCTGCGCTTCCCCGGTCAGCTCAACTCCGATCTGCGCAAGCTCGCCGTCAACATGGTGCCTTTCCCTCGTCTCCACTTCTTCATGGTTGGCTTCG----------------------------------------------------------------------------------------------------------------------------------------------------------------------------------------------------------------------------------------------------------------------------------------------------------------------------------------------------------------------------------------------------------------------------------------------------------------------------------------------------------------------------------------------------------------------------------------------------------------------------------------------------------------------------------------------------------------------------------------------------------------------------------------------------------------------------------------------------------------------------------------------------------------
>KJ569512_1_Microdochium_paspali_WC_WC_85_
CTCCGTAGGTGAACCTGCGGAGGGATCATTACTGAGTT-TTCAACTCTCCAAACCATGTGAAC-TTACCACTGTTGCCTCGGTGGTC--GGTG---CCCTCT-------------GGGCGCC--ACC----GCCGGCGGAC-TACTAAACTCTTGTTAATTTTTGGC-ATTCTGAATCATAACTAAGAAATAAGTTAAAACTTTCAACAACGGATCTCTTGGTTCTGGCATCGATGAAGAACGCAGCGAAATGCGATAAGTAATGTGAATTGCAGAATTCAGTGAATCATCGAATCTTTGAACGCACATTGCGCCCATTAGTATTCTAGTGGGCATGCCTGTTCGAGCGTCATTTCAACCCTTAAGCCTAGCTTAGCGTTGGGAGACTGCGCTACTCCGCAGCTCCTCAAAACCAG-TGGCGGAGTCCTCTCGTGCTCTGAGCGTAGTAGTTA-CTTATCTCGCTTC-TGTAA-CACGGTGGTCGACGGCCATAAACCGCACTCCTTCG----------GGGGGCAC---TTTTTTAATGGTTGACCTCGGATCAGGTAG---GAATACCCGC----------------------------------------------------------------------------------------------------------------------------------------------------------------------------------------------------------------------------------------------------------------------------------------------------------------------------------------------------------------------------------------------------------------------------------------------------------------------------------------------------------------------------------------------------------------------------------------------------------------------------------------------------------------------------------------------------------------------------------------------------------------------------------------------------------------------------------------------------------------------------------AGGCCTCCGGCAACAAGTACGTTCCCCGTGCCGTCCTCGTCGATCTCGAGCCTGGTACCATGGACGCTGTCCGTGCCGGTCCTTTCGGTCAGCTTTTCCGCCCCGACAACTTCGTCTTCGGTCAGTCCGGTGCCGGAAACAACTGGGCAAAGGGTCATTACACTGAGGGTGCCGAGCTTGTCGACCAGGTTCTCGAGGTCGTCCGCCGCGAGGCTGAGGGCTGCGACTGCCTCCAGGGTTTCCAGATCACCCACTCCCTCGGTGGTGGTACTGGTGCCGGTATGGGCACGCTCCTCATCTCCAAGATCCGCGAGGAGTTCCCCGACCGCATGATGGCCACCTTCTCGGTCGTCCCCTCGCCCAAGGTCTCCGACACCGTCGTCGAGCCTTACAACGCGACTCTGTCCGTCCACCAGCTTGTCGAGAACTCCGATGAGACCTTCTGCATTGACAACGAGGCTCTCTACGACATCTGCATGCGCACCCTCAAGCTCTCCAACCCCTCGTACGGCGACTTGAACTACCTCGTCTCTGCCGTCATGTCCGGTGTCACCACCTGCCTGCGCTTCCCCGGTCAGCTCAACTCCGATCTGCGCAAGCTCGCCGTCAACATGGTGCCTTTCCCTCGTCTCCACTTCTTCATGGTTGGCTTCG----------------------------------------------------------------------------------------------------------------------------------------------------------------------------------------------------------------------------------------------------------------------------------------------------------------------------------------------------------------------------------------------------------------------------------------------------------------------------------------------------------------------------------------------------------------------------------------------------------------------------------------------------------------------------------------------------------------------------------------------------------------------------------------------------------------------------------------------------------------------------------------------------------------
>KJ569513_1_Microdochium_paspali_HK_ML_1371_
CTCCGTAGGTGAACCTGCGGAGGGATCATTACTGAGTT-TTCAACTCTCCAAACCATGTGAAC-TTACCACTGTTGCCTCGGTGGTC--GGTG---CCCTCT-------------GGGCGCC--ACC----GCCGGCGGAC-TACTAAACTCTTGTTAATTTTTGGC-ATTCTGAATCATAACTAAGAAATAAGTTAAAACTTTCAACAACGGATCTCTTGGTTCTGGCATCGATGAAGAACGCAGCGAAATGCGATAAGTAATGTGAATTGCAGAATTCAGTGAATCATCGAATCTTTGAACGCACATTGCGCCCATTAGTATTCTAGTGGGCATGCCTGTTCGAGCGTCATTTCAACCCTTAAGCCTAGCTTAGCGTTGGGAGACTGCGCTACTCCGCAGCTCCTCAAAACCAG-TGGCGGAGTCCTCTCGTGCTCTGAGCGTAGTAGTTA-CTTATCTCGCTTC-TGTAA-CACGGTGGTCGACGGCCATAAACCGCACTCCTTCG----------GGGGGCAC---TTTTTTAATGGTTGACCTCGGATCAGGTAG---GAATACCCGC----------------------------------------------------------------------------------------------------------------------------------------------------------------------------------------------------------------------------------------------------------------------------------------------------------------------------------------------------------------------------------------------------------------------------------------------------------------------------------------------------------------------------------------------------------------------------------------------------------------------------------------------------------------------------------------------------------------------------------------------------------------------------------------------------------------------------------------------------------------------------------AGGCCTCCGGCAACAAGTACGTTCCCCGTGCCGTCCTCGTCGATCTCGAGCCTGGTACCATGGACGCTGTCCGTGCCGGTCCTTTCGGTCAGCTTTTCCGCCCCGACAACTTCGTCTTCGGTCAGTCCGGTGCCGGAAACAACTGGGCCAAGGGTCATTACACTGAGGGTGCCGAGCTTGTCGACCAGGTTCTCGAGGTCGTCCGCCGCGAGGCTGAGGGCTGCGACTGCCTCCAGGGTTTCCAGATCACCCACTCCCTTGGTGGTGGTACTGGTGCCGGTATGGGCACGCTCCTCATCTCCAAGATCCGCGAGGAGTTCCCCGACCGCATGATGGCCACCTTCTCGGTCGTCCCCTCGCCCAAGGTCTCCGACACCGTCGTCGAGCCTTACAACGCGACTCTGTCCGTCCACCAGCTTGTCGAGAACTCCGATGAGACCTTCTGCATTGACAACGAGGCTCTCTACGACATCTGCATGCGCACCCTCAAGCTCTCCAACCCCTCGTACGGCGACTTGAACTACCTCGTCTCTGCCGTCATGTCCGGTGTCACCACCTGCCTGCGCTTCCCCGGTCAGCTCAACTCCGATCTGCGCAAGCTCGCCGTCAACATGGTGCCTTTCCCTCGTCTCCACTTCTTCATGGTTGGCTTCG----------------------------------------------------------------------------------------------------------------------------------------------------------------------------------------------------------------------------------------------------------------------------------------------------------------------------------------------------------------------------------------------------------------------------------------------------------------------------------------------------------------------------------------------------------------------------------------------------------------------------------------------------------------------------------------------------------------------------------------------------------------------------------------------------------------------------------------------------------------------------------------------------------------
>KP859013_1_Microdochium_phragmitis_CBS_285_71_
CTCCGTAGGTGAACCTGCGGAGGGATCATTACAGAGTT-TTTAACTCCTAAAACCATGTGAAC-TTACCACTGTTTCCTCGGTGGAA--GGTA---CCC------------GAAAGGGTGCT-GGAA----GCCGGTGGAC-ATTTAAACTCTTGTTAATTT-TGTTAATTCTGAATCA-AACTAAGAAATAAGTTAAAACTTTCAACAACGGATCTCTTGGTTCTGGCATCGATGAAGAACGCAGCGAAATGCGATAAGTAATGTGAATTGCAGAATTCAGTGAATCATCGAATCTTTGAACGCACATTGCGCCCATTAGTATTCTAGTGGGCATGCCTGTTCGAGCGTCATTTCAACCCTTAAGCCTAGCTTAGTGTTGGGAGACTGC-CTAATACGCAGCTCCTCAAAACCAG-TGGCAGAGTTTTTACGTACTCTGAGCGCAGTAATT--CTATTCTCGCTTT-TG-AACACGTCTAGACGATAGCCAAAAACCGCTTGCTTC------------GGCAGCAC---TTTTTTAATGGTTGACCTCGGATCAGGTAG---GAATACCCGCAACCAACAGGGATTGCCCCAGTAACGGCG-AGTGAAGCGGCAACAGCTCAAATTTGAAATCTGGCC-TTCTGGTCCGAATTGTAATTTGTAGAGGATGACTTTGGTTAGGTACCTTTCGAGTTCCTTGGAACAGGACGCCTTAGAGGGTGAGAGCCCCGTACGATTGGATGCCGAGCCTTTGTAAGTCTCCTTCGACGAGTCGAGTAGTTTGGGAATGCTGCTCTAAATGGGAGGTAAATTTCTTCTAAAGCTAAATACCGGCCAGAGACCGATAGCGCACAAGTAGAGTGATCGAAAGATGAAAAGCACTTTGAAAAGAGGGTTAAATAGTACGTGAAATTGTTGAAAGGGAAGGGTTTATGACCAGACCTTTGCGTTGGGAATCATCCGGTGTTCTCACCGGTGCACTTCCCTTCGTTGAGGCCAGCATCAGTTTTGGTTGGGGGATAAAGACATTAGGAATGTGATTCCTCCGGGAATGTTATAGCCTTTTGTGTAATACCCTGACCGGGACTGAGGACCGCGCTTCGGCTAGGATGCTGGCATAATGGTCATCAGCCACCCGTCTTGAAACACGGACCAAGGAGTCGAACATTTATGCGAGTGTTTGGGTGTTAAACCCTCACGCGTAATTAAAGTGAACGGAGGTGAGAGCCCTTACGGGTGCATCATCGACCGATCCTGATGTCTTCGGATGGATTTGAGTAAGAGCATAACTGTTCGGACCCGAAAGATGGTGAACTATGCGTGGATAGGGTGAAGCCAGAGGAAACTCTGGT-GGAGGCTCGCAGCGGTTCTGACGTGCAAATCGATCGTCAAATCTGCGCAT-------------------AGGCTTCCGGCGGCAAGTACGTGCCCCGTTCCGTCCTCGTCGATCTTGAGCCCGGCACCATGGGCGCTGTCCGTGCTGGTCCTTTCGGTCAGCTCTTCCGCCCCGACAACTTCGTCTTCGGTCAATCCGGCGCCGGCAACAACTGGGCCAAGGGTCATTACACCGAGGGTGCCGAGCTTGTCGACCAGGTCCTCGAGGTCGTCCGTCGCGAGGCCGAAGGCTGCGACTGCCTCCAGGGTTTCCAGATCACCCACTCTCTCGGTGGTGGTACCGGTGCCGGTATGGGTACGCTCCTTATCTCCAAGATTCGTGAGGAGTTCCCCGACCGCATGATGGCCACCTTCTCCGTCGTTCCTTCCCCCAAGGTTTCCGACACCGTTGTTGAGCCCTACAACGCCACTCTCTCCATCCACCAGCTTGTCGAGAACTCCGACGAGACCTTCTGTATCGATAACGAGGCTCTGTACGACATCTGCATGCGTACCCTCAAGCTCTCCAACCCCTCTTATGGCGACTTGAACTACCTCGTCTCTGCCGTCATGTCTGGTGTCACCACCGGCTACCGTTTCCCCGGTCAGCTCAACTCTGATCTTCGCAAGCTCGCCGTCAACATGGTGCCCTTCCCCCGTCTCCACTTCTTCATGGTCGGCTTCGCTCCCCTGAC------------------------------CGTTACACATTCGCGTCAACTCTGTCCCATTTGCGCAGAACAAACACTCCCGTCGGCAGAGATGGCAAGCTTGCTAAGCCTCGCCAGCTGCACAACACACATTGGGGTCTTGTGTGCCCCGCCGAGACGCCTGAAGGCCAGGCCTGCGGTCTCGTCAAGAACCTTTCCCTCATGTGCTCGATCAGTGTAGGCACCTCCACAGAGCCCATCATTGACTACATGATCACAAGAAACATGGAAGTCCTGGAGGAGTACGAGCCTTTGCGGTACCCCAACGCCACAAAGATCTTCTTGAACGGATCCTGGATTGGTGTTCACCAGGACCCCAAGACTCTTGTCAGAGATGTTCAGCAGCTTCGTCGCAACAATCAGATTCCTGCTGAGGTGTCTCTAATTCGCGACATCAGAGATCGTGAGTTCAAGATATTCTCTGATGCTGGACGTGTCATGCGACCTCTGCTCGTCGTGGAACAGGAAGACAACCCAGATACCGGTGCTGAAAGAGGCTCCTTGACCCTGAATAAGGAGCACATTCGCAAGCTCGAAAACGACCAGGCACTCCCTCCTGGCAGTGACGAGTACTTCGGCTGGCAAGGGCTGGTCAACGAGGGTGTCATCGAGTATCTTGACGCTGAGGAGGAGGAGACTTCCATGATCTGCATGACGGCAGAAGACCTGGAAACATTCCGTCTTACCAAGCAAGGTCACGACATGACGACCGACAACAGCGAAGAGCCCAACAAGCGTGTCAAGACGAGGATGAACCCAACCACACACATGTACACTCATTGCGAAATCCACCCTAGTATGCTGTTGGGTATTTGCGCGAGTATCATTCCT
>KP859012_1_Microdochium_phragmitis_CBS_423_78_
CTCCGTAGGTGAACCTGCGGAGGGATCATTACAGAGTT-TTTAACTCCTAAAACCATGTGAAC-TTACCACTGTTTCCTCGGTGGAA--GGTA---CCC------------GAAAGGGTGCT-GGAA----GCCGGTGGAC-ATTTAAACTCTTGTTAATTT-TGTTAATTCTGAATCA-AACTAAGAAATAAGTTAAAACTTTCAACAACGGATCTCTTGGTTCTGGCATCGATGAAGAACGCAGCGAAATGCGATAAGTAATGTGAATTGCAGAATTCAGTGAATCATCGAATCTTTGAACGCACATTGCGCCCATTAGTATTCTAGTGGGCATGCCTGTTCGAGCGTCATTTCAACCCTTAAGCCTAGCTTAGTGTTGGGAGACTGC-CTAATACGCAGCTCCTCAAAACCAG-TGGCAGAGTTTTTACGTACTCTGAGCGCAGTAATT--CTATTCTCGCTTT-TG-AACACGTCTAGACGATAGCCAAAAACCGCTTGCTTC------------GGCAGCAC---TTTTTTAATGGTTGACCTCGGATCAGGTAG---GAATACCCGCAACCAACAGGGATTGCCCCAGTAACGGCG-AGTGAAGCGGCAACAGCTCAAATTTGAAATCTGGCC-TTCTGGTCCGAATTGTAATTTGTAGAGGATGACTTTGGTTAGGTACCTTTCGAGTTCCTTGGAACAGGACGCCTTAGAGGGTGAGAGCCCCGTACGATTGGATGCCGAGCCTTTGTAAGTCTCCTTCGACGAGTCGAGTAGTTTGGGAATGCTGCTCTAAATGGGAGGTAAATTTCTTCTAAAGCTAAATACCGGCCAGAGACCGATAGCGCACAAGTAGAGTGATCGAAAGATGAAAAGCACTTTGAAAAGAGGGTTAAATAGTACGTGAAATTGTTGAAAGGGAAGGGTTTATGACCAGACCTTTGCGTTGGGAATCATCCGGTGTTCTCACCGGTGCACTTCCCTTCGTTGAGGCCAGCATCAGTTTTGGTTGGGGGATAAAGACTTTAGGAATGTGATTCCTCCGGGAATGTTATAGCCTTTTGTGTAATACCCTGACCGGGACTGAGGACCGCGCTTCGGCTAGGATGCTGGCATAATGGTCATCAGCCACCCGTCTTGAAACACGGACCAAGGAGTCGAACATTTATGCGAGTGTTTGGGTGTTAAACCCTCACGCGTAATTAAAGTGAACGGAGGTGAGAGCCCTTACGGGTGCATCATCGACCGATCCTGATGTCTTCGGATGGATTTGAGTAAGAGCATAACTGTTCGGACCCGAAAGATGGTGAACTATGCGTGGATAGGGTGAAGCCAGAGGAAACTCTGGT-GGAGGCTCGCAGCGGTTCTGACGTGCAAATCGATCGTCAAATCTGCGCATGGGGGCGAAAGACTAATCGAGGCTTCCGGCGGCAAGTACGTGCCCCGTTCCGTCCTCGTCGATCTTGAGCCCGGCACCATGGACGCTGTCCGTGCTGGTCCTTTCGGTCAGCTCTTCCGCCCCGACAACTTCGTCTTCGGTCAATCCGGCGCCGGCAACAACTGGGCCAAGGGTCATTACACTGAGGGTGCCGAGCTTGTCGACCAGGTCCTCGAGGTCGTCCGTCGCGAGGCCGAAGGCTGCGACTGCCTCCAGGGTTTCCAGATCACCCACTCTCTCGGTGGTGGTACCGGTGCCGGTATGGGTACGCTCCTTATCTCCAAGATTCGTGAGGAGTTCCCCGACCGCATGATGGCCACCTTCTCCGTCGTTCCTTCCCCCAAGGTTTCCGACACCGTTGTTGAGCCCTACAACGCCACTCTCTCCATCCACCAGCTTGTCGAGAACTCCGACGAGACCTTCTGTATCGATAACGAGGCTCTGTACGACATCTGCATGCGTACTCTCAAGCTCTCCAACCCCTCTTATGGCGACTTGAACTACCTCGTCTCTGCCGTCATGTCTGGTGTCACCACCGGTTTCCGTTTCCCCGGTCAGCTCAACTCTGATCTTCGCAAGCTCGCCGTCAACATGGTGCCCTTCCCCCGTCTCCACTTCTTCATGGTCGGCTTCGCTCCCCTGACCAGCCGTGGCGCCCACTCCTTCCGTGCCGTCGTTACACATTCGCGTCAACTCTGTCCCATTTGCGCAGAACAAACACTCCCGTCGGCAGAGATGGCAAGCTTGCCAAGCCTCGCCAGCTGCACAACACACATTGGGGTCTTGTGTGCCCCGCCGAGACGCCTGAAGGCCAGGCCTGCGGTCTCGTCAAGAACCTTTCCCTCATGTGCTCGATCAGTGTAGGCACCTCCACGGAGCCCATCATTGACTACATGATCACAAGAAACATGGAAGTCCTGGAGGAGTACGAGCCTTTGCGGTACCCCAACGCCACAAAGATCTTCTTGAACGGATCCTGGATTGGTGTTCACCAGGACCCCAAGACTCTTGTCAGAGATGTTCAGCAGCTTCGTCGCAACAATCAGATTCCTGCTGAGGTGTCTCTAATTCGCGACATCAGAGATCGTGAGTTCAAGATATTCTCTGATGCTGGACGTGTCATGCGACCTCTGCTCGTCGTGGAACAGGAAGACAACCCAGATACCGGTGCTGAAAGAGGCTCCTTGACCCTGAATAAGGAGCACATTCGCAAGCTCGAAAACGACCAGGCACTCCCTCCTGGCAGTGACGAGTACTTCGGCTGGCAAGGGCTGGTCAACGAGGGTGTCATCGAGTATCTTGACGCTGAGGAGGAGGAGACTTCCATGATCTGCATGACGGCAGAAGACCTGGAAACTTTCCGTCTTACCAAGCAAGGTCACGACATGACGACCGACAACAGCGAAGAGCCCAACAAGCGTGTCAAGACGAGGATGAACCCAACCACACACATGTACACTCATTGCGAAATCCACCCTAGTATGCTGTTGGGTATTTGCGCGAGTATCATTCCT
>MK442592_1_Microdochium_rhopalostylidis_CBS_145125_
CTCCGTAGGTGAACCTGCGGAGGGATCATTACAGAGTT-TCTAACTCCTAAAACCATGTGAAC-TTACCACTGTTTCCTCGGTGGAA--GGCAGTCCT-------------GAAAGGGTACT--GCTGGAAGCCGAAGGACAAACTAAACTCTTGTTAATTT-TGTTAATTCTGAATCA-AACTAAGAAATAAGTTAAAACTTTCAACAACGGATCTCTTGGTTCTGGCATCGATGAAGAACGCAGCGAAATGCGATAAGTAATGTGAATTGCAGAATTCAGTGAATCATCGAATCTTTGAACGCACATTGCGCCCATTAGTATTCTAGTGGGCATGCCTGTTCGAGCGTCATTTCAACCCTTAAGCCTAGCTTAGTGTTGGGAGACTGC-CTAATACGCAGCTCCTCAAAACCAG-TGGCAGAGTTTTTACGTACTCTGAGCGCAGTAATT--CTATTCTCGCTTT-TG-AACACGTCTAGACGATAGCCAAAAACCGCTTGCCTC------------GGCAGCAC----TTTTTAATGGTTGACCTCGGATCAGGTAG---GAATACCCGCAACCAACAGGGATTGCCCCAGTAACGGCG-AGTGAAGCGGCAACAGCTCAAATTTGAAATCTGGCC-TTCTGGTCCGAATTGTAATTTGTAGAGGATGACTTTGGTTAGGTACCTTTCGAGTTCCTTGGAACAGGACGCCTTAGAGGGTGAGAGCCCCGTACGATTGGATGCCGAGCCTTTGTAAGTCTCCTTCGACGAGTCGAGTAGTTTGGGAATGCTGCTCTAAATGGGAGGTAAATTTCTTCTAAAGCTAAATACCGGCCAGAGACCGATAGCGCACAAGTAGAGTGATCGAAAGATGAAAAGCACTTTGAAAAGAGGGTTAAATAGTACGTGAAATTGTTGAAAGGGAAGGGTTTATGACCAGACCTTTGCGTTGGGAATCATCCGGTGTTCTCACCGGTGCACTTCCCTTCGTTGAGGCCAGCATCAGTTTTGGTTGGGGGATAAAGACTTTAGGAATGTGATTCCTCCGGGAATGTTATAGCCTTTTGTGTAATACCCTGACCGGGACTGAGGACCGCGCTTCGGCTAGGATGCTGGCATAATGGTCATCAGCCACCCGTCTTGAAACACGGACCAAGGAGTCGAACATTTATGCGAGTGTTTGGGTGTTAAACCCTCACGCGTAATTAAAGTGAACGGAGGTGAGAGCCCTTACGGGTGCATCATCGACCGATCCTGATGTCTTCGGATGGATTTGAGTAAGAGCATAACTGTTCGGACCCGAAAGATGGTGAACTATGCGTGGATAGGGTGAAGCCAGAGGAAACTCTGGT-GGAGGCTCGCAGCGGTTCTGACGTGCAAATCGATCGTCAAATCTGCGCATGGGGGCGAAAGACTAATCG----------------------------------------------------------------------------------------------------------------------------------------------------------------------------------------------------------------------------------------------------------------------------------------------------------------------------------------------------------------------------------------------------------------------------------------------------------------------------------------------------------------------------------------------------------------------------------------------------------------------------------------------------------------------------------------------------------------------CGCTACACATTCGCGTCCACCCTCTCCCATTTGCGCAGAACCAACACTCCCGTCGGCAGAGATGGCAAGCTTGCCAAGCCTCGTCAGCTGCACAACACACATTGGGGTCTTGTGTGCCCCGCCGAGACGCCTGAAGGCCAAGCCTGCGGTCTCGTCAAGAACCTTTCCCTCATGTGTTCGATCAGTGTGGGTACCTCAACGGAGCCCATTATTGACTACATGATCACAAGAAATATGGAAGTCCTGGAGGAGTACGAGCCTTTGCGGTACCCCAACGCCACCAAGATCTTCTTGAACGGATCTTGGATTGGTGTGCACCAGGACCCTAAGACTCTTGTCAGGGATGTTCAGCAGCTTCGTCGCAACAACCAGATTCCTGCTGAGGTGTCTCTCATTCGCGACATCAGAGATCGTGAGTTCAAGATCTTCTCTGATGCTGGACGTGTCATGCGGCCTCTGTTTGTGGTGGAGCAGGAAGACAACCCAGACACTGGTGCGGAAAGAGGTTCATTGACTCTTAACAAGGAGCACATCCGCAAGCTCGAAAATGACCAGGCACTTCCTCCTGGTAGTGACGAGTACTTCGGCTGGCAAGGACTGGTCAACGAGGGTGTCATCGAGTACCTTGATGCTGAGGAGGAGGAGACTTCCATGATCTGCATGACCGCAGAAGACCTGGAGACGTTCCGTCTCACCAAGCAAGGTCACGACATGACGACTGACAATAGCGAAGAGCCCAACAAGCGTGTCAAGACGAGGATGAATCCGACCACACACATGTACACTCATTGCGAAATCCACCCTAGTATGCTGTTGGGTATTTGCGCGAGTATCATTCCT
>KP859038_1_Microdochium_seminicola_KAS3576_
--------------------------CATTACTGAGTT-TTCAACTCTCCAAACCATGTGAAC-TTACCACTGTTGCCTCGGTGGTT--GGTG---CCCTCAC------------GGGCGCT--GCC----GCCGGCGGACAAACTAAACTCTTGTCAACTT-TGTCAAATCTGAATCTAAACTAAGAAATAAGTTAAAACTTTCAACAACGGATCTCTTGGTTCTGGCATCGATGAAGAACGCAGCGAAATGCGATAAGTAATGTGAATTGCAGAATTCAGTGAATCATCGAATCTTTGAACGCACATTGCGCCCATTAGTATTCTAGTGGGCATGCCTGTTCGAGCGTCATTTCAACCCTTAAGCCTAGCTTAGCGTTGGGAGACTGCGCTAAACCGCAGCTCCTCAAAACCAG-TGGCGGAGTC-CTCTGTGCTCTGAGCGTAGTAATC--TTTATCTCGCTTG-TATGAACGCAGTGGTCGACGGCCATAAACCGCACCTCTCCTTC----GGGTGAGGGCACCTTTTTTTTAATGGTTGACCTCGGATCAGGTAG---GAATACCCGC------------ATGCCCTAGTAACGGCG-AGTGAAGCGGCAACAGCTCAAATTTGAAATCTGGCC-CTCGGGTCCGAGTTGTAATTTGTAGAGGATGATTTTGGTTAGGTACCTTCCGAGTTCCTTGGAACAGGACGCCTTAGAGGGTGAGAGCCCCGTACGGTTGGATGCCGAGCCTCTGTAAATCTCCTTCGACGAGTCGAGTAGTTTGGGAATGCTGCTCTAAATGGGAGGTAAATTTCTTCTAAAGCTAAATACCGGCCAGAGACCGATAGCGCACAAGTAGAGTGATCGAAAGATGAAAAGCACTTTGAAAAGAGGGTTAAATAGTACGTGAAATTGTTGAAAGGGAAGGGCTTGTGACCAGACCTTTGCCTTGCGGATCATCCGGTGTTCTCACCGGTGCACTCCGCTTGGTTGAGGCCAGCATCAGTTTCGGCGGCGGGATAAAGACTTCAGGAACGTGACTCCCCCGGGAGTGTTATAGCCTGCTGTGTAATACCGCCGCTGGGACTGAGGACCGCGCTTCGGCTAGGATGCTGGCATAATGGTCATCAGCCACCCGTCTTGAAACACGGACCAAGGAGTCGAACATTTATGCGAGTTTTTGGGTGTTAAACCCTCAAGCGTAATGAAAGTGAACGGAGGTGAGAGCCCTTACGGGTGCATCATCGACCGATCCTGATGTCTTCGGATGGATTTGAGTAAGAGCATAACTGTTCGGACCCGAAAGATGGTGAACTATGCGTGGATAGGGTGAAGCCAGAGGAAACTCTGGT-GGAGGCTCGCAGCGGTTCTGACGTGCAAATCGATCGTCAAATCTGCGCAT-GGGGCGAAAGACTAAT--AGGCCTCCGGAAACAAGTACGTTCCCCGTGCCGTCCTCGTCGATCTCGAGCCCGGTACCATGGACGCCGTCCGCGCTGGCCCCTTCGGCCAGCTTTTCCGCCCCGACAACTTCGTCTTCGGTCAGTCCGGTGCCGGCAACAACTGGGCCAAGGGTCACTACACTGAGGGTGCCGAGCTTGTCGACCAGGTCCTCGAGGTCGTCCGTCGCGAGGCCGAGGGCTGCGACAGCCTCCAGGGTTTCCAGATCACCCACTCTCTCGGTGGTGGTACTGGTGCCGGTATGGGTACGCTCCTCATCTCCAAGATTCGCGAGGAGTTCCCCGACCGGATGATGGCCACCTTCTCGGTCGTCCCCTCCCCCAAGGTCTCCGACACCGTCGTTGAGCCCTACAACGCGACTCTGTCCATCCACCAGCTTGTTGAGAACTCGGACGAGACCTTCTGCATTGACAACGAGGCTCTCTACGACATCTGCATGCGTACCCTCAAGCTCTCCAACCCCTCGTACGGCGACCTGAACTACCTCGTCTCCGCCGTCATGTCCGGTGTCACCACCTGCTTGCGCTTCCCCGGCCAGCTCAACTCCGACTTGCGCAAGCTCGCCGTCAACATGGTTCCTTTCCCCCGTCTCCACTTCTTCATGGTCGGCTTCGCTCCCCTGACCAGCCGTGGCGCCCACTCCTTCCGT------GATACACATTCGCGTCCACCTTGTCCCACTTGCGAAGGACCAATACTCCCGTTGGCAGAGATGGCAAGCTCGCCAAGCCGCGGCAGCTGCACAACACGCACTGGGGACTCGTCTGTCCCGCTGAGACGCCTGAAGGTCAGGCTTGCGGTTTGGTCAAGAACCTCTCGCTGATGTGCTCCATCAGTGTGGGAACCTCGACCGAGCCCATCATCGACTACATGATTACGAGGAACATGGAGGTGCTTGAGGAGTATGAGCCTCTACGGTACCCTAACGCCACAAAGATCTTCCTGAACGGTTCCTGGATTGGCGTGCACCAAGACCCCAAGACCCTGGTTCGGGATGTTCAGCAGCTTAGACGAAACAACCAGATTCCTGCCGAGGTCTCGCTAATTCGCGACATCAGAGATCGCGAGTTCAAGATCTTCTCGGACGCGGGCCGTGTTATGCGACCTCTCTTTGTCGTGGAGCAGGAAGACAACCC------------------GGGCTCTCTAACACTCAACAAAGAGCATATCCGAAAGCTCGAGATCGACCAGACTCTTCCTGCAGGCAGCGACGAATACTTCGGCTGGCAGGGCCTTGTCAACGAGGGTGTCATTGAGTACCTCGATGCCGAGGAAGAGGAGACGTCAATGATTTGTATGACGGCGGAGGACCTGGAGACGTTCCGTCTTGCCAAGCAAGGCCACGACATGACGGTGGATACTAGCGAGGAACCCAACAAGCGTATCAACACCCGCATGAACCCGACCACGCATATGTACACGCACTGCGAGATTCATCCCAGCATGCTCCTCGGCATTTGCGCCAGTATCATCCCC
>KP859025_1_Microdochium_seminicola_KAS1516_
--------------------------CATTACTGAGTT-TTCAACTCTCCAAACCATGTGAAC-TTACCACTGTTGCCTCGGTGGTT--GGTG---CCCTCAC------------GGGCGCT--GCC----GCCGGCGGACAAACTAAACTCTTGTCAACTT-TGTCAAATCTGAATCTAAACTAAGAAATAAGTTAAAACTTTCAACAACGGATCTCTTGGTTCTGGCATCGATGAAGAACGCAGCGAAATGCGATAAGTAATGTGAATTGCAGAATTCAGTGAATCATCGAATCTTTGAACGCACATTGCGCCCATTAGTATTCTAGTGGGCATGCCTGTTCGAGCGTCATTTCAACCCTTAAGCCTAGCTTAGCGTTGGGAGACTGCGCTAAACCGCAGCTCCTCAAAACCAG-TGGCGGAGTC-CTCTGTGCTCTGAGCGTAGTAATC--TTTATCTCGCTTG-TATGAACGCAGTGGTCGACGGCCATAAACCGCACCTCTCCTTC----GGGTGAGGGCAC---CTTTTTAATGGTTGACCTCGGATCAGGTAG---GAATACCCGC------------ATGCCCTAGTAACGGCG-AGTGAAGCGGCAACAGCTCAAATTTGAAATCTGGCC-CTCGGGTCCGAGTTGTAATTTGTAGAGGATGATTTTGGTTAGGTACCTTCCGAGTTCCTTGGAACAGGACGCCTTAGAGGGTGAGAGCCCCGTACGGTTGGATGCCGAGCCTCTGTAAATCTCCTTCGACGAGTCGAGTAGTTTGGGAATGCTGCTCTAAATGGGAGGTAAATTTCTTCTAAAGCTAAATACCGGCCAGAGACCGATAGCGCACAAGTAGAGTGATCGAAAGATGAAAAGCACTTTGAAAAGAGGGTTAAATAGTACGTGAAATTGTTGAAAGGGAAGGGCTTGTGACCAGACCTTTGCCTTGCGGATCATCCGGTGTTCTCACCGGTGCACTCCGCTTGGTTGAGGCCAGCATCAGTTTCGGCGGCGGGATAAAGACTTCAGGAACGTGACTCCCCCGGGAGTGTTATAGCCTGCTGTGTAATACCGCCGCTGGGACTGAGGACCGCGCTTCGGCTAGGATGCTGGCATAATGGTCATCAGCCACCCGTCTTGAAACACGGACCAAGGAGTCGAACATTTATGCGAGTTTTTGGGTGTTAAACCCTCAAGCGTAATGAAAGTGAACGGAGGTGAGAGCCCTTACGGGTGCATCATCGACCGATCCTGATGTCTTCGGATGGATTTGAGTAAGAGCATAACTGTTCGGACCCGAAAGATGGTGAACTATGCGTGGATAGGGTGAAGCCAGAGGAAACTCTGGT-GGAGGCTCGCAGCGGTTCTGACGTGCAAATCGATCGTCAAATCTGCGCAT-GGGGCGAAAGACTAATC-AGGCCTCCGGAAACAAGTACGTTCCCCGTGCCGTCCTCGTCGATCTCGAGCCCGGTACCATGGACGCCGTCCGCGCTGGCCCCTTCGGCCAGCTTTTCCGCCCCGACAACTTCGTCTTCGGTCAGTCCGGTGCCGGCAACAACTGGGCCAAGGGTCACTACACTGAGGGTGCCGAGCTTGTCGACCAGGTCCTCGAGGTCGTCCGTCGCGAGGCCGAGGGCTGCGACAGCCTCCAGGGTTTCCAGATCACCCACTCTCTCGGTGGTGGTACTGGTGCCGGTATGGGTACGCTCCTCATCTCCAAGATTCGCGAGGAGTTCCCCGACCGGATGATGGCCACCTTCTCGGTCGTCCCCTCCCCCAAGGTCTCCGACACCGTCGTTGAGCCCTACAACGCGACTCTGTCCATCCACCAGCTTGTTGAGAACTCGGACGAGACCTTCTGCATTGACAACGAGGCTCTCTACGACATCTGCATGCGTACCCTCAAGCTCTCCAACCCCTCGTACGGCGACCTGAACTACCTCGTCTCCGCCGTCATGTCCGGTGTCACCACCTGCTTGCGCTTCCCCGGCCAGCTCAACTCCGACTTGCGCAAGCTCGCCGTCAACATGGTTCCTTTCCCCCGTCTCCACTTCTTCATGGTCGGCTTCGCTCCCCTGACCAGCCGTGGCGCCCACTCCTTCCGTGC----GATACACATTCGCGTCCACCTTGTCCCACTTGCGAAGGACCAATACTCCCGTTGGCAGAGATGGCAAGCTCGCCAAGCCGCGGCAGCTGCACAACACGCACTGGGGACTCGTCTGTCCCGCTGAGACGCCTGAAGGTCAGGCTTGCGGTTTGGTCAAGAACCTCTCGCTGATGTGCTCCATCAGTGTGGGAACCTCGACCGAGCCCATCATCGACTACATGATTACGAGGAACATGGAGGTGCTTGAGGAGTATGAGCCTCTACGGTACCCTAACGCCACAAAGATCTTCCTGAACGGTTCCTGGATTGGCGTGCACCAAGACCCCAAGACCCTGGTTCGGGATGTTCAGCAGCTTAGACGAAACAACCAGATTCCTGCCGAGGTCTCGCTAATTCGCGACATCAGAGATCGCGAGTTCAAGATCTTCTCGGACGCGGGCCGTGTTATGCGACCTCTCTTTGTCGTGGAGCAGGAAGACAACCC------------------GGGCTCTCTAACACTCAACAAAGAGCATATCCGAAAGCTCGAGATCGACCAGACTCTTCCTGCAGGCAGCGACGAATACTTCGGCTGGCAGGGCCTTGTCAACGAGGGTGTCATTGAGTACCTCGATGCCGAGGAAGAGGAGACGTCAATGATTTGTATGACGGCGGAGGACCTGGAGACGTTCCGTCTTGCCAAGCAAGGCCACGACATGACGGTGGATACTAGCGAGGAACCCAACAAGCGTATCAACACCCGCATGAACCCGACCACGCATATGTACACGCACTGCGAGATTCATCCCAGCATGCTCCTCGGCATTTGCGCCAGTATCATCCCC
>KP859037_1_Microdochium_seminicola_KAS3574_
--------------------------CATTACTGAGTT-TTCAACTCTCCAAACCATGTGAAC-TTACCACTGTTGCCTCGGTGGTT--GGTG---CCCTCAC------------GGGCGCT--GCC----GCCGGCGGACAAACTAAACTCTTGTCAACTT-TGTCAAATCTGAATCTAAACTAAGAAATAAGTTAAAACTTTCAACAACGGATCTCTTGGTTCTGGCATCGATGAAGAACGCAGCGAAATGCGATAAGTAATGTGAATTGCAGAATTCAGTGAATCATCGAATCTTTGAACGCACATTGCGCCCATTAGTATTCTAGTGGGCATGCCTGTTCGAGCGTCATTTCAACCCTTAAGCCTAGCTTAGCGTTGGGAGACTGCGCTAAACCGCAGCTCCTCAAAACCAG-TGGCGGAGTC-CTCTGTGCTCTGAGCGTAGTAATC--TTTATCTCGCTTG-TATGAACGCAGTGGTCGACGGCCATAAACCGCACCTCTCCTTC----GGGTGAGGGCAC---CTTTTTAATGGTTGACCTCGGATCAGGTAG---GAATACCCGC------------ATGCCCTAGTAACGGCG-AGTGAAGCGGCAACAGCTCAAATTTGAAATCTGGCC-CTCGGGTCCGAGTTGTAATTTGTAGAGGATGATTTTGGTTAGGTACCTTCCGAGTTCCTTGGAACAGGACGCCTTAGAGGGTGAGAGCCCCGTACGGTTGGATGCCGAGCCTCTGTAAATCTCCTTCGACGAGTCGAGTAGTTTGGGAATGCTGCTCTAAATGGGAGGTAAATTTCTTCTAAAGCTAAATACCGGCCAGAGACCGATAGCGCACAAGTAGAGTGATCGAAAGATGAAAAGCACTTTGAAAAGAGGGTTAAATAGTACGTGAAATTGTTGAAAGGGAAGGGCTTGTGACCAGACCTTTGCCTTGCGGATCATCCGGTGTTCTCACCGGTGCACTCCGCTTGGTTGAGGCCAGCATCAGTTTCGGCGGCGGGATAAAGACTTCAGGAACGTGACTCCCCCGGGAGTGTTATAGCCTGCTGTGTAATACCGCCGCTGGGACTGAGGACCGCGCTTCGGCTAGGATGCTGGCATAATGGTCATCAGCCACCCGTCTTGAAACACGGACCAAGGAGTCGAACATTTATGCGAGTTTTTGGGTGTTAAACCCTCAAGCGTAATGAAAGTGAACGGAGGTGAGAGCCCTTACGGGTGCATCATCGACCGATCCTGATGTCTTCGGATGGATTTGAGTAAGAGCATAACTGTTCGGACCCGAAAGATGGTGAACTATGCGTGGATAGGGTGAAGCCAGAGGAAACTCTGGT-GGAGGCTCGCAGCGGTTCTGACGTGCAAATCGATCGTCAAATCTGCGCAT-GGGGCGAAAGACTAATCGAGGCCTCCGGAAACAAGTACGTTCCCCGTGCCGTCCTCGTCGATCTCGAGCCCGGTACCATGGACGCCGTCCGCGCTGGCCCCTTCGGCCAGCTTTTCCGCCCCGACAACTTCGTCTTCGGTCAGTCCGGTGCCGGCAACAACTGGGCCAAGGGTCACTACACTGAGGGTGCCGAGCTTGTCGACCAGGTCCTCGAGGTCGTCCGTCGCGAGGCCGAGGGCTGCGACAGCCTCCAGGGTTTCCAGATCACCCACTCTCTCGGTGGTGGTACTGGTGCCGGTATGGGTACGCTCCTCATCTCCAAGATTCGCGAGGAGTTCCCCGACCGGATGATGGCCACCTTCTCGGTCGTCCCCTCCCCCAAGGTCTCCGACACCGTCGTTGAGCCCTACAACGCGACTCTGTCCATCCACCAGCTTGTTGAGAACTCGGACGAGACCTTCTGCATTGACAACGAGGCTCTCTACGACATCTGCATGCGTACCCTCAAGCTCTCCAACCCCTCGTACGGCGACCTGAACTACCTCGTCTCCGCCGTCATGTCCGGTGTCACCACCTGCTTGCGCTTCCCCGGCCAGCTCAACTCCGACTTGCGCAAGCTCGCCGTCAACATGGTTCCTTTCCCCCGTCTCCACTTCTTCATGGTCGGCTTCGCTCCCCTGACCAGCCGTGGCGCCCACTCCTTCCGTGCCGT-GATACACATTCGCGTCCACCTTGTCCCACTTGCGAAGGACCAATACTCCCGTTGGCAGAGATGGCAAGCTCGCCAAGCCGCGGCAGCTGCACAACACGCACTGGGGACTCGTCTGTCCCGCTGAGACGCCTGAAGGTCAGGCTTGCGGTTTGGTCAAGAACCTCTCGCTGATGTGCTCCATCAGTGTGGGAACCTCGACCGAGCCCATCATCGACTACATGATTACGAGGAACATGGAGGTGCTTGAGGAGTATGAGCCTCTACGGTACCCTAACGCCACAAAGATCTTCCTGAACGGTTCCTGGATTGGCGTGCACCAAGACCCCAAGACCCTGGTTCGGGATGTTCAGCAGCTTAGACGAAACAACCAGATTCCTGCCGAGGTCTCGCTAATTCGCGACATCAGAGATCGCGAGTTCAAGATCTTCTCGGACGCGGGCCGTGTTATGCGACCTCTCTTTGTCGTGGAGCAGGAAGACAACCC------------------GGGCTCTCTAACACTCAACAAAGAGCATATCCGAAAGCTCGAGATCGACCAGACTCTTCCTGCAGGCAGCGACGAATACTTCGGCTGGCAGGGCCTTGTCAACGAGGGTGTCATTGAGTACCTCGATGCCGAGGAAGAGGAGACGTCAATGATTTGTATGACGGCGGAGGACCTGGAGACGTTCCGTCTTGCCAAGCAAGGCCACGACATGACGGTGGATACTAGCGAGGAACCCAACAAGCGTATCAACACCCGCATGAACCCGACCACGCATATGTACACGCACTGCGAGATTCATCCCAGCATGCTCCTCGGCATTTGCGCCAGTATCATCCCC
>KP859034_1_Microdochium_seminicola_KAS3158_
CTCCGTAGGTGAACCTGCGGAGGGATCATTACTGAGTT-TTCAACTCTCCAAACCATGTGAAC-TTACCACTGTTGCCTCGGTGGTT--GGTG---CCCTCAC------------GGGCGCT--GCC----GCCGGCGGACAAACTAAACTCTTGTCAACTT-TGTCAAATCTGAATCTAAACTAAGAAATAAGTTAAAACTTTCAACAACGGATCTCTTGGTTCTGGCATCGATGAAGAACGCAGCGAAATGCGATAAGTAATGTGAATTGCAGAATTCAGTGAATCATCGAATCTTTGAACGCACATTGCGCCCATTAGTATTCTAGTGGGCATGCCTGTTCGAGCGTCATTTCAACCCTTAAGCCTAGCTTAGCGTTGGGAGACTGCGCTAAACCGCAGCTCCTCAAAACCAG-TGGCGGAGTC-CTCTGTGCTCTGAGCGTAGTAATC--TTTATCTCGCTTG-TATGAACGCAGTGGTCGACGGCCATAAACCGCACCTCTCCTTC----GGGTGAGGGCAC---CTTTTTAATGGTTGACCTCGGATCAGGTAG---GAATACCCGC------------ATGCCCTAGTAACGGCG-AGTGAAGCGGCAACAGCTCAAATTTGAAATCTGGCC-CTCGGGTCCGAGTTGTAATTTGTAGAGGATGATTTTGGTTAGGTACCTTCCGAGTTCCTTGGAACAGGACGCCTTAGAGGGTGAGAGCCCCGTACGGTTGGATGCCGAGCCTCTGTAAATCTCCTTCGACGAGTCGAGTAGTTTGGGAATGCTGCTCTAAATGGGAGGTAAATTTCTTCTAAAGCTAAATACCGGCCAGAGACCGATAGCGCACAAGTAGAGTGATCGAAAGATGAAAAGCACTTTGAAAAGAGGGTTAAATAGTACGTGAAATTGTTGAAAGGGAAGGGCTTGTGACCAGACCTTTGCCTTGCGGATCATCCGGTGTTCTCACCGGTGCACTCCGCTTGGTTGAGGCCAGCATCAGTTTCGGCGGCGGGATAAAGACTTCAGGAACGTGACTCCCCCGGGAGTGTTATAGCCTGCTGTGTAATACCGCCGCTGGGACTGAGGACCGCGCTTCGGCTAGGATGCTGGCATAATGGTCATCAGCCACCCGTCTTGAAACACGGACCAAGGAGTCGAACATTTATGCGAGTTTTTGGGTGTTAAACCCTCAAGCGTAATGAAAGTGAACGGAGGTGGGAGCCCTTACGGGTGCATCATCGACCGATCCTGATGTCTTCGGATGGATTTGAGTAAGAGCATAACTGTTCGGACCCGAAAGATGGTGAACTATGCGTGGATAGGGTGAAGCCAGAGGAAACTCTGGT-GGAGGCTCGCAGCGGTTCTGACGTGCAAATCGATCGTCAAATCTGCGCAT-GGGGCGAAAGACTA-TCGAGGCCTCCGGAAACAAGTACGTTCCCCGTGCCGTCCTCGTCGATCTCGAGCCCGGTACCATGGACGCCGTCCGCGCTGGCCCCTTCGGCCAGCTTTTCCGCCCCGACAACTTCGTCTTCGGTCAGTCCGGTGCCGGCAACAACTGGGCCAAGGGTCACTACACTGAGGGTGCCGAGCTTGTCGACCAGGTCCTCGAGGTCGTCCGTCGCGAGGCCGAGGGCTGCGACAGCCTCCAGGGTTTCCAGATCACCCACTCTCTCGGTGGTGGTACTGGTGCCGGTATGGGTACGCTCCTCATCTCCAAGATTCGCGAGGAGTTCCCCGACCGGATGATGGCCACCTTCTCGGTCGTCCCCTCCCCCAAGGTCTCCGACACCGTCGTTGAGCCCTACAACGCGACTCTGTCCATCCACCAGCTTGTTGAGAACTCGGACGAGACCTTCTGCATTGACAACGAGGCTCTCTACGACATCTGCATGCGTACCCTCAAGCTCTCCAACCCCTCGTACGGCGACCTGAACTACCTCGTCTCCGCCGTCATGTCCGGTGTCACCACCTGCTTGCGCTTCCCCGGCCAGCTCAACTCCGACTTGCGCAAGCTCGCCGTCAACATGGTTCCTTTCCCCCGTCTCCACTTCTTCATGGTCGGCTTCGCTCCCCTGACCAGCCGTGGCGCCCACTCCTTCCGTGCC--CGATACACATTCGCGTCCACCTTGTCCCACTTGCGAAGGACCAATACTCCCGTTGGCAGAGATGGCAAGCTCGCCAAGCCGCGGCAGCTGCACAACACGCACTGGGGACTCGTCTGTCCCGCTGAGACGCCTGAAGGTCAGGCTTGCGGTTTGGTCAAGAACCTCTCGCTGATGTGCTCCATCAGTGTGGGAACCTCGACCGAGCCCATCATCGACTACATGATTACGAGGAACATGGAGGTGCTTGAGGAGTATGAGCCTCTACGGTACCCTAACGCCACAAAGATCTTCCTGAACGGTTCCTGGATTGGCGTGCACCAAGACCCCAAGACCCTGGTTCGGGATGTTCAGCAGCTTAGACGAAACAACCAGATTCCTGCCGAGGTCTCGCTAATTCGCGACATCAGAGATCGCGAGTTCAAGATCTTCTCGGACGCGGGCCGTGTTATGCGACCTCTCTTTGTCGTGGAGCAGGAAGACAACCC------------------GGGCTCTCTAACACTCAATAAAGAGCATATCCGAAAGCTCGAGATCGACCAGACTCTTCCTGCAGGCAGCGATGAATACTTCGGCTGGCAGGGCCTTGTCAACGAGGGTGTCATTGAGTACCTCGATGCCGAGGAAGAGGAGACGTCAATGATTTGTATGACGGCGGAGGACCTGGAGACGTTCCGTCTTGCCAAGCAAGGCCACGACATGACGGTGGATACTAGCGAGGAACCCAACAAGCGTATCAACACCCGCATGAACCCGACCACGCATATGTACACGCACTGCGAGATTCATCCCAGCATGCTCCTCGGCATTTGCGCCAGTATCATCCCC
>KP859030_1_Microdochium_seminicola_KAS1527_
-------------------------TCATTACTGAGTT-TTCAACTCTCCAAACCATGTGAAC-TTACCACTGTTGCCTCGGTGGTT--GGTG---CCCTCAC------------GGGCGCT--GCC----GCCGGCGGACAAACTAAACTCTTGTCAACTT-TGTCAAATCTGAATCTAAACTAAGAAATAAGTTAAAACTTTCAACAACGGATCTCTTGGTTCTGGCATCGATGAAGAACGCAGCGAAATGCGATAAGTAATGTGAATTGCAGAATTCAGTGAATCATCGAATCTTTGAACGCACATTGCGCCCATTAGTATTCTAGTGGGCATGCCTGTTCGAGCGTCATTTCAACCCTTAAGCCTAGCTTAGCGTTGGGAGACTGCGCTAAACCGCAGCTCCTCAAAACCAG-TGGCGGAGTC-CTCTGTGCTCTGAGCGTAGTAATC--TTTATCTCGCTTG-TATGAACGCAGTGGTCGACGGCCATAAACCGCACCTCTCCTTC----GGGTGAGGGCAC---CTTTTTAATGGTTGACCTCGGATCAGGTAG---GAATACCCGC-AACAACAGGTA-TGCCCTAGTAACGGCGTAGTGAAGCGGCAACAGCTCAAATTTGAAATCTGGCC-CTCGGGTCCGAGTTGTAATTTGTAGAGGATGATTTTGGTTAGGTACCTTCCGAGTTCCTTGGAACAGGACGCCTTAGAGGGTGAGAGCCCCGTACGGTTGGATGCCGAGCCTCTGTAAATCTCCTTCGACGAGTCGAGTAGTTTGGGAATGCTGCTCTAAATGGGAGGTAAATTTCTTCTAAAGCTAAATACCGGCCAGAGACCGATAGCGCACAAGTAGAGTGATCGAAAGATGAAAAGCACTTTGAAAAGAGGGTTAAATAGTACGTGAAATTGTTGAAAGGGAAGGGCTTGTGACCAGACCTTTGCCTTGCGGATCATCCGGTGTTCTCACCGGTGCACTCCGCTTGGTTGAGGCCAGCATCAGTTTCGGCGGCGGGATAAAGACTTCAGGAACGTGACTCCCCCGGGAGTGTTATAGCCTGCTGTGTAATACCGCCGCTGGGACTGAGGACCGCGCTTCGGCTAGGATGCTGGCATAATGGTCATCAGCCACCCGTCTTGAAACACGGACCAAGGAGTCGAACATTTATGCGAGTTTTTGGGTGTTAAACCCTCAAGCGTAATGAAAGTGAACGGAGGTGAGAGCCCTTACGGGTGCATCATCGACCGATCCTGATGTCTTCGGATGGATTTGAGTAAGAGCATAACTGTTCGGACCCGAAAGATGGTGAACTATGCGTGGATAGGGTGAAGCCAGAGGAAACTCTGGT-GGAGGCTCGCAGCGGTTCTGACGTGCAAATCGATCGTCAAATCTGCGCAT-GGGGCGAAAGACTAATCGAGGCCTCCGGAAACAAGTACGTTCCCCGTGCCGTCCTCGTCGATCTCGAGCCCGGTACCATGGACGCCGTCCGCGCTGGCCCCTTCGGCCAGCTTTTCCGCCCCGACAACTTCGTATTCGGTCAGTCCGGTGCCGGCAACAACTGGGCCAAGGGTCACTACACTGAGGGTGCCGAGCTTGTCGACCAGGTCCTCGAGGTCGTCCGTCGCGAGGCCGAGGGCTGCGACAGCCTCCAGGGTTTCCAGATCACCCACTCTCTCGGTGGTGGTACTGGTGCCGGTATGGGTACGCTCCTCATCTCCAAGATTCGCGAGGAGTTCCCCGACCGGATGATGGCCACCTTCTCGGTCGTCCCCTCCCCCAAGGTCTCCGACACCGTCGTTGAGCCCTACAACGCGACTCTGTCCATCCACCAGCTTGTTGAGAACTCGGACGAGACCTTCTGCATTGACAACGAGGCTCTCTACGACATCTGCATGCGTACCCTCAAGCTCTCCAACCCCTCGTACGGCGACCTGAACTACCTCGTCTCCGCCGTCATGTCCGGTGTCACCACCTGCTTGCGCTTCCCCGGCCAGCTCAACTCCGACTTGCGCAAGCTCGCCGTCAACATGGTTCCTTTCCCCCGTCTCCACTTCTTCATGGTCGGCTTCGCTCCCCTGACCAGCCGTGGCGCCCAC--------------CGATACACATTCGCGTCCACCTTGTCCCACTTGCGAAGGACCAATACTCCCGTTGGCAGAGATGGCAAGCTCGCCAAGCCGCGGCAGCTGCACAACACGCACTGGGGACTCGTCTGTCCCGCTGAGACGCCTGAAGGTCAGGCTTGCGGTTTGGTCAAGAACCTCTCGCTGATGTGCTCCATCAGTGTGGGAACCTCGACCGAGCCCATCATCGACTACATGATTACGAGGAACATGGAGGTGCTTGAGGAGTATGAGCCTCTACGGTACCCTAACGCCACAAAGATCTTCCTGAACGGTTCCTGGATTGGCGTGCACCAAGACCCCAAGACCCTGGTTCGGGATGTTCAGCAGCTTAGACGAAACAACCAGATTCCTGCCGAGGTCTCGCTAATTCGCGACATCAGAGATCGCGAGTTCAAGATCTTCTCGGACGCGGGCCGTGTTATGCGACCTCTCTTTGTCGTGGAGCAGGAAGACAACCC------------------GGGCTCTCTAACACTCAATAAAGAGCATATCCGAAAGCTCGAGATCGACCAGACTCTTCCTGCAGGCAGCGATGAATACTTCGGCTGGCAGGGCCTTGTCAACGAGGGTGTCATTGAGTACCTCGATGCCGAGGAAGAGGAGACGTCAATGATTTGTATGACGGCGGAGGACCTGGAGACGTTCCGTCTTGCCAAGCAAGGCCACGACATGACGGTGGATACTAGCGAGGAACCCAACAAGCGTATCAACACCCGCATGAACCCGACCACGCATATGTACACGCACTGCGAGATTCATCCCAGCATGCTCCTCGGCATTTGCGCCAGTATCATCCCC
>KP859019_1_Microdochium_seminicola_KAS1473_
CTCCGTAGGTGAACCTGCGGAGGGATCATTACTGAGTT-TTCAACTCTCCAAACCATGTGAAC-TTACCACTGTTGCCTCGGTGGTT--GGTG---CCCTCAC------------GGGCGCT--GCC----GCCGGCGGACAAACTAAACTCTTGTCAACTT-TGTCAAATCTGAATCTAAACTAAGAAATAAGTTAAAACTTTCAACAACGGATCTCTTGGTTCTGGCATCGATGAAGAACGCAGCGAAATGCGATAAGTAATGTGAATTGCAGAATTCAGTGAATCATCGAATCTTTGAACGCACATTGCGCCCATTAGTATTCTAGTGGGCATGCCTGTTCGAGCGTCATTTCAACCCTTAAGCCTAGCTTAGCGTTGGGAGACTGCGCTAAACCGCAGCTCCTCAAAACCAG-TGGCGGAGTC-CTCTGTGCTCTGAGCGTAGTAATC--TTTATCTCGCTTG-TATGAACGCAGTGGTCGACGGCCATAAACCGCACCTCTCCTTC----GGGTGAGGGCAC---CTTTTTAATGGTTGACCTCGGATCAGGTAG---GAATACCCGC----CACAGGGA-TGCCCTAGTAACGGCG-AGTGAAGCGGCAACAGCTCAAATTTGAAATCTGGCC-CTCGGGTCCGAGTTGTAATTTGTAGAGGATGATTTTGGTTAGGTACCTTCCGAGTTCCTTGGAACAGGACGCCTTAGAGGGTGAGAGCCCCGTACGGTTGGATGCCGAGCCTCTGTAAATCTCCTTCGACGAGTCGAGTAGTTTGGGAATGCTGCTCTAAATGGGAGGTAAATTTCTTCTAAAGCTAAATACCGGCCAGAGACCGATAGCGCACAAGTAGAGTGATCGAAAGATGAAAAGCACTTTGAAAAGAGGGTTAAATAGTACGTGAAATTGTTGAAAGGGAAGGGCTTGTGACCAGACCTTTGCCTTGCGGATCATCCGGTGTTCTCACCGGTGCACTCCGCTTGGTTGAGGCCAGCATCAGTTTCGGCGGCGGGATAAAGACTTCAGGAACGTGACTCCCCCGGGAGTGTTATAGCCTGCTGTGTAATACCGCCGCTGGGACTGAGGACCGCGCTTCGGCTAGGATGCTGGCATAATGGTCATCAGCCACCCGTCTTGAAACACGGACCAAGGAGTCGAACATTTATGCGAGTTTTTGGGTGTTAAACCCTCAAGCGTAATGAAAGTGAACGGAGGTGAGAGCCCTTACGGGTGCATCATCGACCGATCCTGATGTCTTCGGATGGATTTGAGTAAGAGCATAACTGTTCGGACCCGAAAGATGGTGAACTATGCGTGGATAGGGTGAAGCCAGAGGAAACTCTGGT-GGAGGCTCGCAGCGGTTCTGACGTGCAAATCGATCGTCAAATCTGCGCAT-GGGGCGAAAGACTA-TCGAGGCCTCCGGAAACAAGTACGTTCCCCGTGCCGTCCTCGTCGATCTCGAGCCCGGTACCATGGACGCCGTCCGCGCTGGCCCCTTCGGCCAGCTTTTCCGCCCCGACAACTTCGTCTTCGGTCAGTCCGGTGCCGGCAACAACTGGGCCAAGGGTCACTACACTGAGGGTGCCGAGCTTGTCGACCAGGTCCTCGAGGTCGTCCGTCGCGAGGCCGAGGGCTGCGACAGCCTCCAGGGTTTCCAGATCACCCACTCTCTCGGTGGTGGTACTGGTGCCGGTATGGGTACGCTCCTCATCTCCAAGATTCGCGAGGAGTTCCCCGACCGGATGATGGCCACCTTCTCGGTCGTCCCCTCCCCCAAGGTCTCCGACACCGTCGTTGAGCCCTACAACGCGACTCTGTCCATCCACCAGCTTGTTGAGAACTCGGACGAGACCTTCTGCATTGACAACGAGGCTCTCTACGACATCTGCATGCGTACCCTCAAGCTCTCCAACCCCTCGTACGGCGACCTGAACTACCTCGTCTCCGCCGTCATGTCCGGTGTCACCACCTGCTTGCGCTTCCCCGGCCAGCTCAACTCCGACTTGCGCAAGCTCGCCGTCAACATGGTTCCTTTCCCCCGTCTCCACTTCTTCATGGTCGGCTTCGCTCCCCTGACCAGCCGTGGCGCCCACTCCTTCCGTGCC---GATACACATTCGCGTCCACCTTGTCCCACTTGCGAAGGACCAATACTCCCGTTGGCAGAGATGGCAAGCTCGCCAAGCCGCGGCAGCTGCACAACACGCACTGGGGACTCGTCTGTCCCGCTGAGACGCCTGAAGGTCAGGCTTGCGGTTTGGTCAAGAACCTCTCGCTGATGTGCTCCATCAGTGTGGGAACCTCGACCGAGCCCATCATCGACTACATGATTACGAGGAACATGGAGGTGCTTGAGGAGTATGAGCCTCTACGGTACCCTAACGCCACAAAGATCTTCCTGAACGGTTCCTGGATTGGCGTGCACCAAGACCCCAAGACCCTGGTTCGGGATGTTCAGCAGCTTAGACGAAACAACCAGATTCCTGCCGAGGTCTCGCTAATTCGCGACATCAGAGATCGCGAGTTCAAGATCTTCTCGGACGCGGGCCGTGTTATGCGACCTCTCTTTGTCGTGGAGCAGGAAGACAACCC------------------GGGCTCTCTAACACTCAATAAAGAGCATATCCGAAAGCTCGAGATCGACCAGACTCTTCCTGCAGGCAGCGATGAATACTTCGGCTGGCAGGGCCTTGTCAACGAGGGTGTCATTGAGTACCTCGATGCCGAGGAAGAGGAGACGTCAATGATTTGTATGACGGCGGAGGACCTGGAGACGTTCCGTCTTGCCAAGCAAGGCCACGACATGACGGTGGATACTAGCGAGGAACCCAACAAGCGTATCAACACCCGCATGAACCCGACCACGCATATGTACACGCACTGCGAGATTCATCCCAGCATGCTCCTCGGCATTTGCGCCAGTATCATCCCC
>KP859000_1_Microdochium_sorghi_CBS_691_96_
CTCCGTAGGTGAACCTGCGGAGGGATCATTACTGAGTT-TTCAACTCTCCAAACCATGTGAAC-TTACCACTGTTGCCTCGGTGGACT-GGTG---CCTTCTCTC------GGGAAGGTGCT--GCC----GCCGGTGGAC-TACTAAACTCTTGTTAATTTTTGGC-ATTCTGAATCATAACTAAGAAATAAGTTAAAACTTTCAACAACGGATCTCTTGGTTCTGGCATCGATGAAGAACGCAGCGAAATGCGATAAGTAATGTGAATTGCAGAATTCAGTGAATCATCGAATCTTTGAACGCACATTGCGCCCATTAGTATTCTAGTGGGCATGCCTGTTCGAGCGTCATTACAACCCTAAAGCCTAGCTTTGTGTTGGGAGACTGCGCTAAACCGCAGCTCCTCAAAACCAG-TGGCGGAGTCCTCTCGTGCTCTGAGCGTAGTAATTA-CTTATCTCGCTTCTTGTAA-CACGGTGGTCGACGGCCATAAACCGCACTCCTTCG----------GGGGGCAC----TTTTTAATGGTTGACCTCGGATCAGG----------------AACCAACAGGGATTGCCCTAGTAACGGCG-AGTGAAGCGGCAACAGCTCAAATTTGAAATCTGGCT-TTCGGGTCCGAGTTGTAATTTGTAGAGGATGCTTTTGGTTAGGTACCTTCCGAGTTCCTTGGAACAGGACGCCTTAGAGGGTGAGAGCCCCGTACGGTTGGATGCCGAGCCTCTGTAAAGCTCCTTCGACGAGTCGAGTAGTTTGGGAATGCTGCTCTAAATGGGAGGTAAATTTCTTCTAAAGCTAAATACCGGCCAGAGACCGATAGCGCACAAGTAGAGTGATCGAAAGATGAAAAGCACTTTGAAAAGAGGGTTAAATAGTACGTGAAATTGTTGAAAGGGAAGGGCTTGTGACCAGACCTTTGCCTTGCGGATCATCCGGTGTTCTCACCGGTGCACTCCGCTTGGTTGAGGCCAGCATCAGTTCTGGCGGCGGGATAAAGACTTCAGGAATGTGACTCCCCCGGGAGTGTTATAGCCTGTTGTGTAATACCGCCACTGGGACTGAGGACCGCGCTTCGGCTAGGATGCTGGCATAATGGTCATCAGCCACCCGTCTTGAAACACGGACCAAGGAGTCGAACATTTATGCGAGTTTTTGGGTGTTAAACCCTCAAGCGTAATGAAAGTGAACGGAGGTGAGAGCCCTTACGGGTGCATCATCGACCGATCCTGATGTCTTCGGATGGATTTGAGTAAGAGCATAACTGTTCGGACCCGAAAGATGGTGAACTATGCGTGGATAGGGTGAAGCCAGAGGAAACTCTGGT-GGAGGCTCGCAGCGGTTCTGACGTGCAAATCGATCGTCAAATCTGCGCATGGGGGCGAAAGACTAATCGAGGCCTCCGGCAACAAGTACGTTCCCCGTGCCGTCCTCGTCGATCTCGAGCCCGGCACCATGGACGCCGTCCGCGCTGGCCCCTTCGGCCAGCTTTTCCGCCCCGACAACTTCGTCTTCGGTCAGTCCGGTGCTGGCAACAACTGGGCAAAGGGTCACTACACTGAGGGTGCCGAGCTTGTCGACCAGGTCCTCGAGGTCGTCCGCCGCGAGGCTGAGGGCTGCGACTGCCTTCAGGGTTTCCAGATCACCCACTCCCTCGGTGGTGGTACTGGTGCCGGTATGGGTACGCTCCTCATCTCCAAGATCCGTGAGGAGTTCCCCGACCGCATGATGGCCACCTTCTCGGTCGTCCCCTCCCCCAAGGTCTCCGACACCGTCGTCGAGCCCTACAACGCGACTCTGTCCGTTCACCAGCTTGTTGAGAACTCCGACGAGACCTTCTGCATTGACAACGAGGCTCTCTACGACATCTGCATGCGCACCCTCAAGCTCTCCAACCCCTCGTACGGTGACTTGAACTACCTCGTCTCCGCCGTCATGTCCGGTGTCACCACCTGCCTGCGCTTCCCCGGTCAGCTCAACTCCGATCTGCGCAAGCTCGCCGTCAACATGGTGCCTTTCCCTCGTCTCCACTTCTTCATGGTCGGATTCGCTCCCCTGACCAGCCGTGGCGCCCACTCCTTCCGTGCCGTCGCTATACCTTTGCGTCCACCTTATCCCACTTGCGGAGAACCAACACGCCCGTTGGCAGAGACGGCAAGCTCGCCAAGCCACGGCAGTTGCACAACACGCATTGGGGACTTGTCTGTCCCGCCGAGACGCCCGAAGGCCAGGCTTGTGGCCTGGTCAAGAACCTTTCGCTCATGTGCTCGATCAGCGTGGGGACTTCCACTGAGCCTATCATCGACTACATGATTACAAGGAACATGGAAGTGCTTGAAGAGTACGAGCCTTTGCGGTACCCAAACGCCACGAAAATTTTCTTGAATGGTTCATGGATCGGCGTGCATCAAGATCCGAAGACACTTGTCAGGGACGTCCAGCAACTTCGACGTAACAACCAGATCCCCGCCGAGGTGTCATTGATTCGCGATATCAGAGACCGAGAATTCAAGATTTTCTCCGATGCCGGCCGAGTTATGCGCCCGCTCTTTGTTGTGGAGCAAGAAGACAACCCAGACACTGGCGCAGAGAAGGGCACCTTGACACTTAACAAGGAGCACATCCGGAAGCTCGAAAACGACCAAGCTCTCCCTCCGGGCAGCGATGAGTACTTTGGCTGGCAGGGCCTTGTTAATGAAGGTGTCATCGAGTACCTTGATGCCGAGGAAGAAGAGACGTCAATGATCTGTATGACAGCAGAGGATCTCGAGACTTTCCGTCTCGCCAAACAAGGTCACGACATGACGACAGACAATAGCGAGGAACCCAACAAGCGCATCAAGACACGCATGAACCCGACCACGCATATGTACACGCATTGCGAGATTCACCCCAGTATGCTTCTTGGCATCTGCGCCAGTATCATTCCG
>MT199885_1_Microdochium_sp_SAUCC1017_
CTCCGTAGGTGAACCTGCGGAGGGATCATTACTGAGTT-TTTAACTCTCCAAACCATGTGAAC-TTACCACTGTTGCCTCGGTGGATG-GGTG---CTG------------GAAACAGTGCC-TACC----ACCGGTGGAC-TACTAAACTCTTGTTAATTTTTGGC-ATTCTGAATCATAACTAAGAAATAAGTTAAAACTTTCAACAACGGATCTCTTGGTTCTGGCATCGATGAAGAACGCAGCGAAATGCGATAAGTAATGTGAATTGCAGAATTCAGTGAATCATCGAATCTTTGAACGCACATTGCGCCCATTAGTATTCTAGTGGGCATGCCTGTTCGAGCGTCATTTCAACCCTTAAGCCTAGCTTAGTGTTGGGAGACTGC-CTAATACGCAGCTCCTCAAAACCAG-TGGCGGAGTCTTTTCGTGCTCTGAGCGTAGTAATTC-TTTATCTCGCTTC-TGCAAGCCGGCTAGACGACAGCCATAAACCGCACCCTTC------------GGGGGCAC----TTTTTAATGG-TGACCTC-GATCA-GTAG-----ATGCAAGTAACCAACAGGGATTGCCCTAGTAACGGCG-AGTGAAGCGGCAACAGCTCAAATTTGAAATCTGGCCTTTCTGGTCCGAATTGTAATTTGTAGAGGATGCTTTTGGTTAGGTACCTTTCGAGTTCCTTGGAACAGGACGCCTTAGAGGGTGAGAGCCCCGTACGATTGGATGCCGAGCCTCTGTAAAGCTCCTTCGACGAGTCGAGTAGTTTGGGAATGCTGCTCTAAATGGGAGGTAAATTTCTTCTAAAGCTAAATACCGGCCAGAGACCGATAGCGCACAAGTAGAGTGATCGAAAGATGAAAAGCACTTTGAAAAGAGGGTTAAATAGTACGTGAAATTGTTGAAAGGGAAGGGCTTATGACCAGACCTTTGCCTTGCGGATCATCCGGTGTTCTCACCGGTGCACTTCGCTTGGTTGAGGCCAGCATCAGTTTTGGCGGCCGGATAAAGACTTCAGGAATGTGACTCCCCCGGGAGTGTTATAGCCTGCTGTGTAATACGGCCGCCGGGACTGAGGACCGCGCTTCGGCTAGGATGCTGGCATAATGGTCATCAGCCACCCGTCTTGAAACACGGACCAAGGAGTCGAACATTTATGCGAGTTTTTGGGTGTTAAACCCTCAAGCGTAATGAAAGTGAACGGAGGTGAGAGCCCTTACGGGTGCATCATCGACCGATCCTGATGTCTTCGGATGGATTTGAGTAAGAGCATAACTGTTCGGACCCGAAAGATGGTGAACTATGCGTGGATAGGGTGAAGCCAGAGGAAACTCTGGT-GGAGGCTCGCAGCGGTTCTGACGTGCAAATCGATCGTCAAATCTGCGCATGGGGGCGAAAGACTAATCGAGGGTGCTAACAACAAGTATGTCCCTCGCGCTGTGCTCGTCGATTTGGAACCCGGTACCATGGATGCTGTCCGTGCCGGTCCCTTCGGTCAGCTTTTCCGCCCCGACAACTTCGTCTTCGGTCAGTCCGGTGCCGGCAACAACTGGGCCAAGGGTCATTACACTGAGGGTGCTGAGCTGGTTGACAACGTTCTCGATGTCGTCCGTCGCGAGGCTGAAGGCTGTGACTGCCTTCAGGGTTTCCAGATCACCCACTCTCTTGGTGGTGGTACCGGTGCCGGTATGGGTACGCTGCTGATCTCCAAGATCCGCGAGGAGTTCCCTGACCGCATGATGGCTACCTTCTCCGTCATGCCCTCTCCCAAGGTCTCCGACACCGTCGTCGAGCCCTACAACGCCACTCTCTCCGTCCACCAGCTGGTCGAGAACTCAGACGAGACCTTCTGTATTGACAACGAGGCTCTGTACGACATCTGCATGCGTACCCTGAAGTTGTCCAACCCCTCATACGGTGACTTGAACCACCTTGTCTCCGCCGTCATGTCTGGTGTTACTACCTGCCTGCGTTTCCCTGGCCAGCTTAACTCTGACCTGCGCAAGTTGGCTGTCAACATGGTGCCATTCCCTCGTCTCCACTTCTTCATGGTTGGCTTTGCGCCTCTCACTAGTCGTGGTGCTCACTCTTTCCGTGCTGT------------------------------------------------------------------------------------------------------------------------------------------------------------------------------------------------------------------------------------------------------------------------------------------------------------------------------------------------------------------------------------------------------------------------------------------------------------------------------------------------------------------------------------------------------------------------------------------------------------------------------------------------------------------------------------------------------------------------------------------------------------------------------------------------------------------------------------------------------------------------
>KP859009_1_Microdochium_tainanense_CBS_269_76_
CTCCGTAGGTGAACCTGCGGAGGGATCATTACTGAGTT-TTCAACTCTCCAAACCATGTGAAC-TTACCACTGTTGCCTCGGTGGTT--AGTG---CTCTCCTTC------GGGGGAGTGCT--GCC----GCCGGTGGAC-TACTAAACTCTTGTTAATTTTTGGC-ATTCTGAATCATAACTAAGAAATAAGTTAAAACTTTCAACAACGGATCTCTTGGTTCTGGCATCGATGAAGAACGCAGCGAAATGCGATAAGTAATGTGAATTGCAGAATTCAGTGAATCATCGAATCTTTGAACGCACATTGCGCCCATTAGTATTCTAGTGGGCATGCCTGTTCGAGCGTCATTTCAACCCTTAAGCCTAGCTTAGCGTTGGGAGACTGCACTAAACCGCAGCTCCTCAAAACCAG-TGGCGGAGTCCTCTTGTGCTCTGAGCGTAGTAATTC-ATTATCTCGCTTC-TGTAAGTACAGTGGATCACAGCCATAAACCGCACCCTTC------------GGGGGCAC----TTTTTAATGGTTGACCTCGGATCAGGTAG---GAATACCCGCAACCAACAGGGATTGCCCCAGTAACGGCG-AGTGAAGCGGCAACAGCTCAAATTTGAAATCTGGCC-TTCTGGTCCGAATTGTAATTTGTAGAGGATGCTTTTGGTTAGGTACCTTCCGAGTTCCTTGGAACAGGACGCCTTAGAGGGTGAGAGCCCCGTACGGTTGGATGCCGAGCCTCTGTAAAGCTCCTTCGACGAGTCGAGTAGTTTGGGAATGCTGCTCTAAATGGGAGGTAAATTTCTTCTAAAGCTAAATACCGGCCAGAGACCGATAGCGCACAAGTAGAGTGATCGAAAGATGAAAAGCACTTTGAAAAGAGGGTTAAATAGTACGTGAAATTGTTGAAAGGGAAGGGCTTATGACCAGACCTTTGCCTTGCGGATCATCCGGTGTTCTCACCGGTGCACTCCGCTTGGTTGAGGCCAGCATCAGTTCTGGCAGCGGGATAAAGACTTCAGGAATGTGACTCCTCCGGGAGTGTTATAGCCTGTTGTGTAATACCGCTGCTGGGACTGAGGACCGCGCTTCGGCTAGGATGCTGGCATAATGGTCATCAGCCACCCGTCTTGAAACACGGACCAAGGAGTCGAACATTTATGCGAGTTTTTGGGTGTTAAACCCTCAAGCGTAATGAAAGTGAACGGAGGTGAGAGCCCTTACGGGTGCATCATCGACCGATCCTGATGTCTTCGGATGGATTTGAGTAAGAGCATAACTGTTCGGACCCGAAAGATGGTGAACTATGCGTGGATAGGGTGAAGCCAGAGGAAACTCTGGT-GGAGGCTCGCAGCGGTTCTGACGTGCAAATCGATCGTCAAATCTGCGCATGGGGGCGAAAGACTAATCGAGGCTTCCGGCAACAAGTACGTCCCTCGTGCCGTGCTCGTCGATCTCGAGCCCGGTACCATGGATGCCGTCCGTGCTGGTCCCTTCGGCCAGCTCTTCCGCCCCGACAACTTCGTCTTCGGTCAGTCCGGTGCTGGCAACAACTGGGCCAAGGGTCACTACACTGAGGGTGCCGAGCTCGTCGACCAGGTTCTCGAGGTCGTCCGCCGTGAGGCCGAGGGCTGCGACTGCCTCCAGGGTTTCCAGATCACCCACTCTCTTGGTGGTGGTACTGGTGCCGGTATGGGTACGCTCCTCATCTCCAAGATCCGTGAGGAGTTCCCCGACCGCATGATGGCCACCTTCTCGGTCGTGCCCTCGCCCAAGGTCTCCGACACCGTTGTCGAGCCCTACAACGCGACTCTGTCCGTCCACCAGCTTGTCGAGAACTCCGACGAGACCTTCTGCATTGACAACGAGGCTCTCTACGATATCTGCATGCGCACTCTCAAGCTCTCCAACCCCTCTTACGGCGACCTGAACTACCTGGTCTCCGCCGTCATGTCCGGTGTCACCACCTGCCTGCGTTTCCCCGGTCAGCTCAACTCCGACCTGCGCAAGCTCGCCGTCAACATGGTTCCTTTCCCGCGTCTCCACTTCTTCATGGTCGGCTTCGCTCCTCTGACCAGCCGTGGCGCCCACTCCTTCCGTGCC--CGTTACACTTTCGCATCAACCTTGTCCCACTTGCGGAGAACGAACACCCCAGTTGGGAGAGATGGCAAGCTTGCCAAGCCGCGCCAGTTGCACAATACGCATTGGGGACTTGTCTGTCCAGCAGAGACGCCCGAGGGCCAGGCTTGTGGTTTGGTCAAGAACCTGTCACTCATGTGTTCTATCAGCGTGGGAACATCCACGGAACCCATTATTGATTATATGATTACCAGGAACATGGAGGTTCTCGAGGAATACGAGCCCCTGCGGTATCCAAACGCCACAAAGATTTTCCTGAACGGTTCATGGATTGGCGTGCACCAAGACCCCAAAACTCTGGTCAGAGATGTTCAGCAGCTTCGACGGAACAACCAGATCCCTGCCGAAGTGTCTCTGATTCGCGATATCAGAGACCGGGAGTTCAAGATCTTCTCTGATGCTGGCCGTGTCATGCGGCCACTGTTCGTGGTGGAACAGGAGGACAACCCGGAGACTGGGGTAGAGAAAGGGTCATTGACGCTCAACAAGGAGCACATTAGAAAGCTCGAAAACGATCAGGCGCTCCCCCCAGGCAGCGATGAGTATTTTGGCTGGCAAGGTCTGGTCAACGAGGGTGTCATCGAATATCTCGATGCGGAAGAAGAGGAGACATCCATGATCTGCATGACTCCCGAGGACCTTGAAACGTTCCGTCTCGCAAAGCAAGGTCACGACATGACGACAGACAACAGCGAAGAGCCGAACAAACGTGTCAAGACTCGCATGAACCCAACGACCCATATGTACACGCACTGCGAGATTCACCCCAGCATGCTTCTTGGCATTTGCGCTAGTATCATTCCG
>KP858995_1_Microdochium_tainanense_CBS_270_76_
CTCCGTAGGTGAACCTGCGGAGGGATCATTACTGAGTT-TTCAACTCTCCAAACCATGTGAAC-TTACCACTGTTGCCTCGGTGGTT--AGTG---CTCTCCTTC------GGGGGAGTGCT--GCC----GCCGGTGGAC-TACTAAACTCTTGTTAATTTTTGGC-ATTCTGAATCATAACTAAGAAATAAGTTAAAACTTTCAACAACGGATCTCTTGGTTCTGGCATCGATGAAGAACGCAGCGAAATGCGATAAGTAATGTGAATTGCAGAATTCAGTGAATCATCGAATCTTTGAACGCACATTGCGCCCATTAGTATTCTAGTGGGCATGCCTGTTCGAGCGTCATTTCAACCCTTAAGCCTAGCTTAGCGTTGGGAGACTGCACTAAACCGCAGCTCCTCAAAACCAG-TGGCGGAGTCCTCTCGTGCTCTGAGCGTAGTAATTC-ATTATCTCGCTTC-TGTAAGTACAGTGGATCACAGCCATAAACCGCACCCTTC------------GGGGGCAC----TTTTTAATGGTTGACCTCGGATCAGGTAG---GAATACCCGCAACCAACAGGGATTGCCCCAGTAACGGCG-AGTGAAGCGGCAACAGCTCAAATTTGAAATCTGGCC-TTCTGGTCCGAATTGTAATTTGTAGAGGATGCTTTTGGTTAGGTACCTTCCGAGTTCCTTGGAACAGGACGCCTTAGAGGGTGAGAGCCCCGTACGGTTGGATGCCGAGCCTCTGTAAAGCTCCTTCGACGAGTCGAGTAGTTTGGGAATGCTGCTCTAAATGGGAGGTAAATTTCTTCTAAAGCTAAATACCGGCCAGAGACCGATAGCGCACAAGTAGAGTGATCGAAAGATGAAAAGCACTTTGAAAAGAGGGTTAAATAGTACGTGAAATTGTTGAAAGGGAAGGGCTTATGACCAGACCTTTGCCTTGCGGATCATCCGGTGTTCTCACCGGTGCACTCCGCTTGGTTGAGGCCAGCATCAGTTCTGGCAGCGGGATAAAGACTTCAGGAATGTGACTCCTCCGGGAGTGTTATAGCCTGTTGTGTAATACCGCTGCTGGGACTGAGGACCGCGCTTCGGCTAGGATGCTGGCATAATGGTCATCAGCCACCCGTCTTGAAACACGGACCAAGGAGTCGAACATTTATGCGAGTTTTTGGGTGTTAAACCCTCAAGCGTAATGAAAGTGAACGGAGGTGAGAGCCCTTACGGGTGCATCATCGACCGATCCTGATGTCTTCGGATGGATTTGAGTAAGAGCATAACTGTTCGGACCCGAAAGATGGTGAACTATGCGTGGATAGGGTGAAGCCAGAGGAAACTCTGGT-GGAGGCTCGCAGCGGTTCTGACGTGCAAATCGATCGTCAAATCTGCGCATGGGGGCGAAAGACTAATCGAGGCTTCCGGCAACAAGTACGTCCCTCGTGCCGTGCTCGTCGATCTCGAGCCCGGTACCATGGATGCCGTCCGTGCTGGTCCCTTCGGCCAGCTCTTCCGCCCCGACAACTTCGTCTTCGGTCAGTCCGGTGCTGGCAACAACTGGGCCAAGGGTCACTACACTGAGGGTGCCGAGCTCGTCGACCAGGTTCTCGAGGTCGTCCGCCGTGAGGCCGAGGGCTGCGACTGCCTCCAGGGTTTCCAGATCACCCACTCTCTTGGTGGTGGTACTGGTGCCGGTATGGGTACGCTCCTCATCTCCAAGATCCGTGAGGAGTTCCCCGACCGCATGATGGCCACCTTCTCGGTCGTGCCCTCGCCCAAGGTCTCCGACACCGTTGTCGAGCCCTACAACGCGACTCTGTCCGTCCACCAGCTTGTCGAGAACTCCGACGAGACCTTCTGCATTGACAACGAGGCTCTCTACGATATCTGCATGCGCACTCTCAAGCTCTCCAACCCCTCTTACGGCGACCTGAACTACCTGGTCTCCGCCGTCATGTCCGGTGTCACCACCTGCCTGCGTTTCCCCGGTCAGCTCAACTCCGACCTGCGCAAGCTCGCCGTCAACATGGTTCCTTTCCCGCGTCTCCACTTCTTCATGGTCGGCTTCGCTCCTCTGACCAGCCGTGGCGCCCACTCCTTCCGTGCC--CGTTACACCTTCGCATCAACCTTGTCCCACTTGCGGAGAACGAACACCCCAGTTGGGAGAGATGGCAAGCTTGCCAAGCCGCGCCAGTTGCACAATACGCATTGGGGACTTGTCTGTCCAGCAGAGACGCCCGAGGGCCAGGCTTGTGGTTTGGTCAAGAACCTGTCACTCATGTGTTCTATCAGCGTGGGAACATCCACGGAACCCATTATTGATTATATGATTACCAGGAACATGGAGGTTCTCGAGGAATACGAGCCCCTGCGGTATCCAAACGCCACAAAGATTTTCCTGAACGGTTCATGGATTGGCGTGCACCAAGACCCCAAAACTCTGGTCAGAGATGTTCAGCAGCTTCGACGGAACAACCAGATCCCTGCCGAAGTGTCTCTGATTCGCGATATCAGAGACCGGGAGTTCAAGATCTTCTCTGATGCTGGCCGTGTCATGCGGCCACTGTTCGTGGTGGAACAGGAGGACAACCCGGAGACTGGGGTAGAGAAAGGGTCATTGACGCTCAACAAGGAGCACATTAGAAAGCTCGAAAACGATCAGGCGCTCCCCCCAGGCAGCGATGAGTATTTTGGCTGGCAAGGTCTGGTCAACGAGGGTGTCATCGAATATCTCGATGCGGAAGAAGAGGAGACATCCATGATCTGCATGACTCCCGAGGACCTTGAAACGTTCCGTCTCGCAAAGCAAGGTCACGACATGACGACAGACAACAGCGAAGAGCCGAACAAACGTGTCAAGACTCGCATGAACCCAACGACCCATATGTACACGCACTGCGAGATTCACCCCAGCATGCTTCTTGGCATTTGCGCTAGTATCATTCCG
>KP858998_1_Microdochium_trichocladiopsis_CBS_623_77_
CTCCGTAGGTGAACCTGCGGAGGGATCATTACTGAGTT-TTTAACTCTCCAAACCATGTGAAC-TTACCACTGTTGCCTCGGTGGTT--AGTG---CTCTCCTTC------GGGGGGGTGCT--GCC----GCCGGTGGAC-TACTAAACTCTTGTTAATTTATGGC-ATTCTGAATCATAACTAAGAAATAAGTTAAAACTTTCAACAACGGATCTCTTGGTTCTGGCATCGATGAAGAACGCAGCGAAATGCGATAAGTAATGTGAATTGCAGAATTCAGTGAATCATCGAATCTTTGAACGCACATTGCGCCCATTAGTATTCTAGTGGGCATGCCTGTTCGAGCGTCATTTCAACCCTTAAGCCTAGCTTAGCGTTGGGAGACTGCGCTAAACCGCAGCTCCTCAAAACCAG-TGGCGGAGTCCTCTCGTACTCTGAGCGTAGTAATTC-TTTATCTCGCTTC-TGCAAGTACGGTTGACGACAGCCATAAACCGCACCCTCTC----------GGGGGGCAC----TTTTTAATGGTTGACCTCGGATCAGGTAG---GAATACCCGCAACCAACAGGGATTGCCCTAGTAACGGCG-AGTGAAGCGGCAACAGCTCAAATTTGAAATCTGGCC-TTCTGGTCCGAATTGTAATTTGTAGAGGATGCTTTTGGTTAGGTACCTTCCGAGTTCCTTGGAACAGGACGCCTTAGAGGGTGAGAGCCCCGTACGGTTGGATGCCGAGCCTCTGTAAAGCTCCTTCGACGAGTCGAGTAGTTTGGGAATGCTGCTCTAAATGGGAGGTAAATTTCTTCTAAAGCTAAATACCGGCCAGAGACCGATAGCGCACAAGTAGAGTGATCGAAAGATGAAAAGCACTTTGAAAAGAGGGTTAAATAGTACGTGAAATTGTTGAAAGGGAAGGGCTTATGACCAGACCTTTGCCTTGCGGATCATCCGGTGTTCTCACCGGTGCACTCCGCTTGGTTGAGGCCAGCATCAGTTCTGGCAGCGGGATAAAGACAGCAGGAATGTGACTCCTCCGGGAGTGTTATAGCCTGCTGTGTAATACCGCTGCTGGGACTGAGGACCGCGCTTCGGCTAGGATGCTGGCATAATGGTCATCAGCCACCCGTCTTGAAACACGGACCAAGGAGTCGAACATTTATGCGAGTTTTTGGGTGTTAAACCCTCAAGCGTAATGAAAGTGAACGGAGGTGAGAGCCCTTTCGGGTGCATCATCGACCGATCCTGATGTCTTCGGATGGATTTGAGTAAGAGCATAACTGTTCGGACCCGAAAGATGGTGAACTATGCGTGGATAGGGTGAAGCCAGAGGAAACTCTGGT-GGAGGCTCGCAGCGGTTCTGACGTGCAAATCGATCGTCAAATCTGCGCATGGGGGCGAAAGACTAATCGAGGCCGCCGGCAACAAGTACGTCCCTCGTGCCGTGCTCGTCGATCTCGAGCCCGGTACCATGGATGCCGTCCGTGCTGGCCCCTTCGGCCAGCTCTTCCGCCCCGACAACTTCGTCTTCGGTCAGTCCGGTGCTGGCAACAACTGGGCCAAGGGTCACTACACTGAGGGTGCCGAGCTCGTCGACCAGGTTCTTGAGGTCGTCCGCCGCGAGGCCGAGGGCTGCGACTGCCTTCAGGGTTTCCAGATCACCCACTCCCTTGGTGGTGGTACTGGTGCCGGTATGGGTACGCTCCTGATCTCCAAGATCCGCGAGGAGTTCCCCGACCGCATGATGGCCACCTTCTCGGTCGTTCCCTCGCCCAAGGTCTCCGACACCGTTGTCGAGCCTTACAACGCGACTCTGTCCATCCACCAGCTTGTCGAGAACTCGGACGAGACCTTCTGCATTGACAACGAGGCTCTCTACGACATCTGCATGCGCACTCTCAAGCTCTCCAACCCCTCGTACGGCGACCTGAACTACCTTGTCTCCGCCGTCATGTCCGGTGTCACCACCTGCCTGCGTTTCCCCGGTCAGCTCAACTCTGACCTGCGCAAGCTCGCCGTCAACATGGTTCCTTTCCCACGTCTTCACTTCTTCATGGTCGGCTTCGCTCCCCTCACCAGCCGTGGCGCCCACTCCTTCCGTGCCGT-GCTACACCTTTGCATCGACATTGTCCCATCTGCGGAGAACGAATACCCCTGTTGGTAGAGACGGCAAACTTGCCAAACCGCGCCAGCTGCACAACACACACTGGGGACTTGTCTGTCCTGCTGAGACGCCCGAGGGCCAGGCTTGTGGTTTGGTCAAGAACCTGTCACTCATGTGTTCTATCAGCGTGGGAACATCTACGGAACCCATCATTGATTACATGATTACCAGGAATATGGAGGTTCTCGAAGAATATGAGCCCCTGCGGTATCCAAATGCCACGAAGATCTTCCTGAACGGGTCGTGGATTGGCGTGCACCAAGATCCCAAGACCTTGGTCAGAGACGTTCAGCAGCTTCGGCGGAACAATCAAATCCCAGCTGAGGTATCTCTGATTCGCGACATCAGAGACCGGGAATTCAAGATCTTCTCCGATGCTGGCCGTGTCATGCGGCCGCTGTTCGTGGTGGAACAAGAAGACAACCCGGAGACTGGGGTAGAAAAAGGGTCATTGACGCTCAACAAAGAACACATCAGGAAGCTCGAAAACGACCAGGCGCTTCCCCCGGGCAGCGATGAATATTTTGGCTGGCAAGGCTTGGTCAACGAGGGTGTCATCGAATATCTTGATGCGGAAGAAGAAGAGACATCCATGATCTGCATGACTCCAGAGGACCTCGAAACGTTCCGTCTCGCAAAGCAAGGTCACGATATGACTACAGACAACAGCGAAGAGCCCAACAAACGTGTCAAGACTCGCATGAACCCAACGACCCACATGTACACGCACTGCGAGATTCACCCCAGCATGCTTCTTGGCATTTGCGCCAGTATCATTCCG
>MT199884_1_Microdochium_indocalami_SAUCC1016_
CTCCGTAGGTGAACCTGCGGAGGGATCATTACAGAGTTATCTAACTCCTAAAACCATGTGAAC-TTACCACTGTTGCCTCGGTGGAA--GGTG---CTG------------GAGACAGCACT-GGAA----GCCGGTGGAC-ATCTAAACTCTTGTTAATTTTTGGC-AATCTGAATCATAACTAAGAAATAAGTTAAAACTTTCAACAACGGATCTCTTGGTTCTGGCATCGATGAAGAACGCAGCGAAATGCGATAAGTAATGTGAATTGCAGAATTCAGTGAATCATCGAATCTTTGAACGCACATTGCGCCCATTAGTATTCTAGTGGGCATGCCTGTTCGAGCGTCATTTCAACCCTTAAGCCTAGCTTAGTGTTGGGAGACTGC-CTAATACGCAGCTCCTCAAAACCAG-TGGCAGAGTTTTTACGTACTCTGAGCGCAGTAATT--CTATTCTCGCTTC-TG-AAAACGTCTAGACGATAGCCATAAACCGCATGCTTC------------GGCAGCAC----TTTTTAATGG-TGACCTC-GATCAGGTAGGATGGACGGTCCCAACCAACAGGGATTGCCCTAGTAACGGCG-AGTGAAGCGGCAACAGCTCAAATTTGAAATCTGGCC-TTCTGGTCCGAATTGTAATTTGTAGAGGATGACTTTGGTTAGGTACCTTTCGAGTTCCTTGGAACAGGACGCCTTAGAGGGTGAGAGCCCCGTACGATTGGATGCCGAGCCTCTGTAAGTCTCCTTCGACGAGTCGAGTAGTTTGGGAATGCTGCTCTAAATGGGAGGTAAATTTCTTCTAAAGCTAAATACCGGCCAGAGACCGATAGCGCACAAGTAGAGTGATCGAAAGATGAAAAGCACTTTGAAAAGAGGGTTAAATAGTACGTGAAATTGTTGAAAGGGAAGGGCTTATGACCAGACCTTTGCATTGAGGATCATCCGGTGTTCTCACCGGTGCACTTCTCTTTGTTGAGGCCAGCATCAGTTCTAGTTGGGGGATAAAGACTTAAGGAATGTGATTCCTCCGGGAATGTTATAGCCTTTTGTGTAATACCCTGACCGGGACTGAGGACCGCGCTTCGGCTAGGATGCTGGCATAATGGTCATCAGCCACCCGTCTTGAAACACGGACCAAGGAGTCGAACATTTATGCGAGTGTTTGGGTGTTAAACCCTCACGCGTAATGAAAGTGAACGGAGGTGAGAGCCCTTACGGGTGCATCATCGACCGATCCTGATGTCTTCGGATGGATTTGAGTAAGAGCATAACTGTTCGGACCCGAAAGATGGTGAACTATGCGTGGATAGGGTGAAGCCAGAGGAAACTCTGGT-GGAGGCTCGCAGCGGTTCTGACGTGCAAATCGATCGTCAAATCTGCGCATGGGGGCGAAAGACTAATCGAGGCTTCTGGTGGCAAGTACGTTCCCCGTGCCGTCCTCGTCGATCTTGAGCCCGGTACCATGGACGCTGTCCGTGCTGGTCCTTTCGGTCAGCTTTTCCGTCCCGACAACTTCGTCTTCGGTCAGTCCGGTGCCGGCAACAACTGGGCCAAGGGTCACTACACTGAGGGTGCTGAGCTTGTCGACCAGGTCCTTGAGGTTGTCCGTCGCGAGGCTGAAGGCTGCGACTGCCTCCAGGGTTTCCAGATCACCCACTCTCTCGGTGGTGGTACCGGTGCCGGTATGGGTACGCTTCTTATCTCCAAGATTCGTGAGGAGTTCCCCGACCGCATGATGGCTACCTTCTCCGTCGTTCCTTCCCCCAAGGTTTCCGACACCGTTGTTGAGCCTTACAACGCCACCCTCTCCGTCCACCAGCTCGTTGAGAACTCCGACGAGACTTTCTGTATCGACAACGAGGCTCTGTACGATATCTGCATGCGTACCCTCAAGCTCTCCAACCCCTCTTACGGCGACTTGAACTACCTCGTCTCCGCCGTCATGTCTGGTGTCACCACCGGTTTCCGTTTCCCTGGTCAGCTTAACTCTGATCTTCGCAAGCTCGCCGTCAACATGGTGCCCTTCCCCCGTCTCCACTTCTTCATGGTCGGCTTCGCTCCCTTGACCAGCCGTGGCGCCCACTCCTTCCGTGCTGTCGTTACACATTCGCGTCGACCCTTTCTCATTTGCGCAGAACCAACACCCCCGTCGGTAGAGATGGCAAGCTTGCCAAGCCTCGCCAGCTGCACAACACACATTGGGGTCTTGTGTGCCCTGCTGAAACGCCTGAAGGTCAGGCTTGCGGTCTCGTCAAGAACCTTTCTCTCATGTGCTCGATCAGTGTGGGTACTTCCACGGAACCCATCATCGACTATATGATCACAAGAAACATGGAAGTCCTCGAGGAGTACGAGCCCTTGCGGTATCCCAACGCCACCAAGATCTTCCTGAACGGTTCATGGATTGGCGTGCACCAGGATCCTAAGACTCTTGTCAGAGATGTGCAGCAGCTTCGTCGTAACAATCAGATTCCCGCTGAAGTGTCTCTCATTCGCGATATCAGAGATCGTGAGTTCAAGATATTCTCCGATGCTGGACGTGTCATGCGACCTTTGTTTGTCGTGGAGCAGGAGGACAACCCAGACACTGGTGTTGAGAAGGGTTCCTTGGTCTTGAACAAGGAGCACATTCGCAAACTTGAGAATGACCAGGCACTTCCTCCTGGCAGTGACGAGTACTTCGGCTGGCAGGGTCTCGTCAATGAAGGTGTTATCGAATACCTTGATGCTGAGGAAGAGGAGACCTCCATGATCTGCATGACTGCCGAAGATCTGGAGACTTTCCGTCTTACGAAGCAAGGTCACGACATGACAACCGACAACAGTGAAGAGCCAAACAAGCGTGTCAAGACAAGGATGAATCCGACAACACACATGTACACTCATTGCGAAATTCACCCCAGTATGTTGTTGGGTATCTGCGCAAGTATCATTCCT
>MT199881_1_Microdochium_yunnanense_SAUCC1011_
CTCCGTAGGTGAACCTGCGGAGGGATCATTACTGAGTT-TTTAACTCTCCAAACCATGTGAAC-TTACCACTGTTGCCTCGGTGGATG-GGTG---CTG------------GAAACAGTGCC-TACC----ACCGGTGGAC-TACTAAACTCTTGTTAATTTTTGGC-ATTCTGAATCATAACTAAGAAATAAGTTAAAACTTTCAACAACGGATCTCTTGGTTCTGGCATCGATGAAGAACGCAGCGAAATGCGATAAGTAATGTGAATTGCAGAATTCAGTGAATCATCGAATCTTTGAACGCACATTGCGCCCATTAGTATTCTAGTGGGCATGCCTGTTCGAGCGTCATTTCAACCCTTAAGCCTAGCTTAGTGTTGGGAGACTGC-CTAATACGCAGCTCCTCAAAACCAG-TGGCGGAGTCTTTTCGTGCTCTGAGCGTAGTAATTC-TTTATCTCGCTTC-TGCAAGCCGGCTAGACGACAGCCATAAACCGCACCCTTC------------GGGGGCAC----TTTTTAATGG-TGACCTC-GATCAGGTAGAATGCAAGCCCCCAACCAACAGGGATTGCCCTAGTAACGGCG-AGTGAAGCGGCAACAGCTCAAATTTGAAATCTGGCC-TTCTGGTCCGAATTGTAATTTGTAGAGGATGCTTTTGGTTAGGTACCTTTCGAGTTCCTTGGAACAGGACGCCTTAGAGGGTGAGAGCCCCGTACGATTGGATGCCGAGCCTCTGTAAAGCTCCTTCGACGAGTCGAGTAGTTTGGGAATGCTGCTCTAAATGGGAGGTAAATTTCTTCTAAAGCTAAATACCGGCCAGAGACCGATAGCGCACAAGTAGAGTGATCGAAAGATGAAAAGCACTTTGAAAAGAGGGTTAAATAGTACGTGAAATTGTTGAAAGGGAAGGGCTTATGACCAGACCTTTGCCTTGCGGATCATCCGGTGTTCTCACCGGTGCACTTCGCTTGGTTGAGGCCAGCATCAGTTTTGGCGGCCGGATAAAGACTTCAGGAATGTGACTCCCCCGGGAGTGTTATAGCCTGCTGTGTAATACGGCCGCCGGGACTGAGGACCGCGCTTCGGCTAGGATGCTGGCATAATGGTCATCAGCCACCCGTCTTGAAACACGGACCAAGGAGTCGAACATTTATGCGAGTTTTTGGGTGTTAAACCCTCAAGCGTAATGAAAGTGAACGGAGGTGAGAGCCCTTACGGGTGCATCATCGACCGATCCTGATGTCTTCGGATGGATTTGAGTAAGAGCATAACTGTTCGGACCCGAAAGATGGTGAACTATGCGTGGATAGGGTGAAGCCAGAGGAAACTCTGGT-GGAGGCTCGCAGCGGTTCTGACGTGCAAATCGATCGTCAAATCTGCGCATGGGGGCGAAAGACTAATCGAGGCTTCCGGCAACAAGTATGTTCCTCGTGCCGTTCTCGTCGATCTTGAGCCCGGTACCATGGATGCCGTCCGTGCCGGTCCCTTCGGCCAGCTCTTCCGCCCCGACAACTTCGTCTTCGGTCAGTCTGGTGCTGGCAACAACTGGGCCAAGGGTCACTACACTGAGGGTGCCGAGCTTGTCGACCAGGTCCTCGAGGTCGTCCGTCGCGAGGCTGAGGGCTGCGACTGCCTCCAGGGTTTCCAGATCACCCACTCTCTCGGTGGTGGTACTGGTGCTGGTATGGGTACGCTCCTCATCTCCAAGATCCGCGAGGAGTTCCCCGACCGCATGATGGCCACCTTCTCGGTCGTCCCCTCGCCCAAGGTCTCCGACACCGTTGTCGAGCCTTACAACGCCACTCTGTCCGTTCACCAGCTAGTCGAGAACTCGGACGAGACCTTCTGCATTGACAACGAGGCTCTGTACGACATCTGCATGCGCACCCTGAAGCTCTCCAACCCCTCGTACGGCGACCTGAACTACCTCGTCTCCGCCGTCATGTCCGGTGTCACCACCTGCCTGCGTTTCCCTGGCCAGCTCAACTCTGACCTGCGCAAGCTCGCCGTCAACATGGTGCCCTTCCCCCGTCTGCACTTCTTCATGGTCGGCTTCGCTCCCCTGACCAGCCGTGGCGCCCACTCCTTCCGTGCCGTCGTTACACTTTTGCGTCTACCTTGTCCCATTTGCGTCGCACAAACACCCCGGTAGGCAGAGACGGTAAGCTGGCCAAACCTCGCCAGCTGCACAACACACACTGGGGTCTTGTCTGCCCAGCAGAAACGCCTGAGGGTCAGGCCTGCGGTCTGGTCAAGAACCTTTCTCTCATGTGCTCGATTAGCGTCGGAACTTCAACGGAACCCATCATCGACTACATGATTACGAGAAACATGGAGGTGCTTGAGGAGTATGAACCACTCCGGTACCCCAACGCGACAAAAATCTTTCTGAATGGTTCGTGGATTGGTGTGCACCAGGATCCCAAGACATTGGTGCGCGATGTGCAACAACTCCGGCGCAACAACCAGATCCCTGCTGAGGTTTCGCTCATTCGTGACATCAGAGACCGCGAGTTCAAGATATTCTCTGACGCCGGCCGTGTCATGCGCCCTCTGTTCGTGGTGGAGCAGGAGGATAACCCAGATACAGGAGTTGAGAAGGGGTCGCTGGTGCTTAACAAAGAGCATATCAGGAAGCTTGAGAACGACCAGGCTCTGAATGCCGGTAGTGAGGAGTACTTTGGCTGGCAAGGTCTAGTCAACGAAGGCGTGATTGAGTACCTGGACGCCGAAGAAGAGGAGACCTCGATGATCTGCATGACCGCTGAGGATCTTGAAACCTTCCGTCTTGCGAAACAAGGTCATGACATGACAACTGACAATAGCGAAAAGCCGAACAAGCGTGTGAAGACCCGGATGAACCCGACAACACACATGTACACGCACTGCGAAATCCACCCCAGTATGTTGTTGGGCATCTGTGCCAGCATCATTCCC
>MT199882_1_Microdochium_yunnanense_SAUCC1012_
CTCCGTAGGTGAACCTGCGGAGGGATCATTACTGAGTT-TTTAACTCTCCAAACCATGTGAAC-TTACCACTGTTGCCTCGGTGGATG-GGTG---CTG------------GAAACAGTGCC-TACC----ACCGGTGGAC-TACTAAACTCTTGTTAATTTTTGGC-ATTCTGAATCATAACTAAGAAATAAGTTAAAACTTTCAACAACGGATCTCTTGGTTCTGGCATCGATGAAGAACGCAGCGAAATGCGATAAGTAATGTGAATTGCAGAATTCAGTGAATCATCGAATCTTTGAACGCACATTGCGCCCATTAGTATTCTAGTGGGCATGCCTGTTCGAGCGTCATTTCAACCCTTAAGCCTAGCTTAGTGTTGGGAGACTGC-CTAATACGCAGCTCCTCAAAACCAG-TGGCGGAGTCTTTTCGTGCTCTGAGCGTAGTAATTC-TTTATCTCGCTTC-TGCAAGCCGGCTAGACGACAGCCATAAACCGCACCCTTC------------GGGGGCAC----TTTTTAATGG-TGACCTC-GATCA-GTAG-----ATGCCAGTAACCAACAGGGATTGCCCTAGTAACGGCG-AGTGAAGCGGCAACAGCTCAAATTTGAAATCTGGCC-TTCTGGTCCGAATTGTAATTTGTAGAGGATGCTTTTGGTTAGGTACCTTTCGAGTTCCTTGGAACAGGACGCCTTAGAGGGTGAGAGCCCCGTACGATTGGATGCCGAGCCTCTGTAAAGCTCCTTCGACGAGTCGAGTAGTTTGGGAATGCTGCTCTAAATGGGAGGTAAATTTCTTCTAAAGCTAAATACCGGCCAGAGACCGATAGCGCACAAGTAGAGTGATCGAAAGATGAAAAGCACTTTGAAAAGAGGGTTAAATAGTACGTGAAATTGTTGAAAGGGAAGGGCTTATGACCAGACCTTTGCCTTGCGGATCATCCGGTGTTCTCACCGGTGCACTTCGCTTGGTTGAGGCCAGCATCAGTTTTGGCGGCCGGATAAAGACTTCAGGAATGTGACTCCCCCGGGAGTGTTATAGCCTGCTGTGTAATACGGCCGCCGGGACTGAGGACCGCGCTTCGGCTAGGATGCTGGCATAATGGTCATCAGCCACCCGTCTTGAAACACGGACCAAGGAGTCGAACATTTATGCGAGTTTTTGGGTGTTAAACCCTCAAGCGTAATGAAAGTGAACGGAGGTGAGAGCCCTTACGGGTGCATCATCGACCGATCCTGATGTCTTCGGATGGATTTGAGTAAGAGCATAACTGTTCGGACCCGAAAGATGGTGAACTATGCGTGGATAGGGTGAAGCCAGAGGAAACTCTGGT-GGAGGCTCGCAGCGGTTCTGACGTGCAAATCGATCGTCAAATCTGCGCATGGGGGCGAAAGACTAATCG----------------------------------------------------------------------------------------------------------------------------------------------------------------------------------------------------------------------------------------------------------------------------------------------------------------------------------------------------------------------------------------------------------------------------------------------------------------------------------------------------------------------------------------------------------------------------------------------------------------------------------------------------------------------------------------------------------------------CGTTACACTTTTGCGTCTACCTTGTCCCATTTGCGTCGCACAAACACCCCGGTAGGCAGAGACGGTAAGCTGGCCAAACCTCGCCAGCTGCACAACACACACTGGGGTCTTGTCTGCCCAGCAGAAACGCCTGAGGGTCAGGCCTGCGGTCTGGTCAAGAACCTTTCTCTCATGTGCTCGATTAGCGTCGGAACTTCAACGGAACCCATCATCGACTACATGATTACGAGAAACATGGAGGTGCTTGAGGAGTATGAACCACTCCGGTACCCCAACGCGACAAAAATCTTTCTGAATGGTTCGTGGATTGGTGTGCACCAGGATCCCAAGACATTGGTGCGCGATGTGCAACAACTCCGGCGCAACAACCAGATCCCTGCTGAGGTTTCGCTCATTCGTGACATCAGAGACCGCGAGTTCAAGATATTCTCTGACGCCGGCCGTGTCATGCGCCCTCTGTTCGTGGTGGAGCAGGAGGATAACCCAGATACAGGAGTTGAGAAGGGGTCGCTGGTGCTTAACAAAGAGCATATCAGGAAGCTTGAGAACGACCAGGCTCTGAATGCCGGTAGTGAGGAGTACTTTGGCTGGCAAGGTCTAGTCAACGAAGGCGTGATTGAGTACCTGGACGCCGAAGAAGAGGAGACCTCGATGATCTGCATGACCGCTGAGGATCTTGAAACCTTCCGTCTTGCGAAACAAGGTCATGACATGACCACTGACAATAGCGAAAAGCCGAACAAGCGTGTGAAGACCCGGATGAACCCGACAACACACATGTACACGCACTGCGAAATCCACCCCAGTATGTTGTTGGGCATCTGTGCCAGCATCATTCCC
>MT199883_1_Microdochium_yunnanense_SAUCC1015_
CTCCGTAGGTGAACCTGCGGAGGGATCATTACTGAGTT-TTTAACTCTCCAAACCATGTGAAC-TTACCACTGTTGCCTCGGTGGATG-GGTG---CTG------------GAAACAGTGCC-TACC----ACCGGTGGAC-TACTAAACTCTTGTTAATTTTTGGC-ATTCTGAATCATAACTAAGAAATAAGTTAAAACTTTCAACAACGGATCTCTTGGTTCTGGCATCGATGAAGAACGCAGCGAAATGCGATAAGTAATGTGAATTGCAGAATTCAGTGAATCATCGAATCTTTGAACGCACATTGCGCCCATTAGTATTCTAGTGGGCATGCCTGTTCGAGCGTCATTTCAACCCTTAAGCCTAGCTTAGTGTTGGGAGACTGC-CTAATACGCAGCTCCTCAAAACCAG-TGGCGGAGTCTTTTCGTGCTCTGAGCGTAGTAATTC-TTTATCTCGCTTC-TGCAAGCCGGCTAGACGACAGCCATAAACCGCACCCTTC------------GGGGGCAC----TTTTTAATGG-TGACCTC-GATCAGGTAG---ATGCAGTCACAACCAACAGGGATTGCCCTAGTAACGGCG-AGTGAAGCGGCAACAGCTCAAATTTGAAATCTGGCC-TTCTGGTCCGAATTGTAATTTGTAGAGGATGCTTTTGGTTAGGTACCTTTCGAGTTCCTTGGAACAGGACGCCTTAGAGGGTGAGAGCCCCGTACGATTGGATGCCGAGCCTCTGTAAAGCTCCTTCGACGAGTCGAGTAGTTTGGGAATGCTGCTCTAAATGGGAGGTAAATTTCTTCTAAAGCTAAATACCGGCCAGAGACCGATAGCGCACAAGTAGAGTGATCGAAAGATGAAAAGCACTTTGAAAAGAGGGTTAAATAGTACGTGAAATTGTTGAAAGGGAAGGGCTTATGACCAGACCTTTGCCTTGCGGATCATCCGGTGTTCTCACCGGTGCACTTCGCTTGGTTGAGGCCAGCATCAGTTTTGGCGGCCGGATAAAGACTTCAGGAATGTGACTCCCCCGGGAGTGTTATAGCCTGCTGTGTAATACGGCCGCCGGGACTGAGGACCGCGCTTCGGCTAGGATGCTGGCATAATGGTCATCAGCCACCCGTCTTGAAACACGGACCAAGGAGTCGAACATTTATGCGAGTTTTTGGGTGTTAAACCCTCAAGCGTAATGAAAGTGAACGGAGGTGAGAGCCCTTACGGGTGCATCATCGACCGATCCTGATGTCTTCGGATGGATTTGAGTAAGAGCATAACTGTTCGGACCCGAAAGATGGTGAACTATGCGTGGATAGGGTGAAGCCAGAGGAAACTCTGGTGGGAGGCTCGCAGCGGTTCTGACGTGCAAATCGATCGTCAAATCTGCGCATGGGGGCGAAAGACTAATCGAGGCTTCCGGCAACAAGTATGTTCCTCGTGCCGTTCTCGTCGATCTTGAGCCCGGTACCATGGATGCCGTCCGTGCCGGTCCCTTCGGCCAGCTCTTCCGCCCCGACAACTTCGTCTTCGGTCAGTCTGGTGCTGGCAACAACTGGGCCAAGGGTCACTACACTGAGGGTGCCGAGCTTGTCGACCAGGTCCTCGAGGTCGTCCGTCGCGAGGCTGAGGGCTGCGACTGCCTCCAGGGTTTCCAGATCACCCACTCTCTCGGTGGTGGTACTGGTGCTGGTATGGGTACGCTCCTCATCTCCAAGATCCGCGAGGAGTTCCCCGACCGCATGATGGCCACCTTCTCGGTCGTCCCCTCGCCCAAGGTCTCCGACACCGTTGTCGAGCCTTACAACGCCACTCTGTCCGTTCACCAGCTCGTCGAGAACTCGGACGAGACCTTCTGCATTGACAACGAGGCTCTGTACGACATCTGCATGCGCACCCTGAAGCTCTCCAACCCCTCGTACGGCGACCTGAACTACCTCGTCTCCGCCGTCATGTCCGGTGTCACCACCTGCCTGCGTTTCCCTGGCCAGCTCAACTCTGACCTGCGCAAGCTCGCCGTCAACATGGTGCCCTTCCCCCGTCTGCACTTCTTCATGGTCGGCTTCGCTCCCCTGACCAGCCGTGGCGCCCACTCCTTCCGTGCCGTCGTTACACTTTTGCGTCTACCTTGTCCCATTTGCGTCGCACAAACACCCCGGTAGGCCGAGACGGAAAGCTGGCCAAACCTCGCCAGCTGCACAACACACACTGGGGTCTTGTCTGCCCAGCAGAAACGCCTGAGGGTCAGGCCTGCGGTCTGGTCAAGAACCTTTCTCTCATGTGCTCGATTAGCGTCGGAACTTCAACGGAACCCATCATCGACTACATGATTACGAGAAACATGGAGGTGCTTGAGGAGTATGAACCACTCCGGTACCCCAACGCGACAAAAATCTTTCTGAATGGTTCGTGGATTGGTGTGCACCAGGATCCCAAGACATTGGTGCGCGATGTGCAACAACTCCGGCGCAACAACCAGATCCCTGCTGAGGTTTCGCTCATTCGTGACATCAGAGACCGCGAGTTCAAGATATTCTCTGACGCCGGCCGTGTCATGCGCCCTCTGTTCGTGGTGGAGCAGGAGGATAACCCAGATACAGGAGTTGAGAAGGGGTCGCTGGTGCTTAACAAAGAGCATATCAGGAAGCTTGAGAACGACCAGGCTCTGAATGCCGGTAGTGAGGAGTACTTTGGCTGGCAAGGTCTAGTCAACGAAGGCGTGATTGAGTACCTGGACGCCGAAGAAGAGGAGACCTCGATGATCTGCATGACCGCTGAGGATCTTGAAACCTTCCGTCTTGCGAAACAAGGTCATGACATGACAACTGACAATAGCGAAAAGCCGAACAAGCGTGTGAAGACCCGGATGAACCCGACAACACACATGTACACGCACTGCGAAATCCACCCCAGTATGTTGTTGGGCATCTGTGCCAGCATCATTCCC
>MT199886_1_Microdochium_yunnanense_SAUCC1018_
CTCCGTAGGTGAACCTGCGGAGGGATCATTACTGAGTT-TTTAACTCTCCAAACCATGTGAAC-TTACCACTGTTGCCTCGGTGGATG-GGTG---CTG------------GAAACAGTGCC-TACC----ACCGGTGGAC-TACTAAACTCTTGTTAATTTTTGGC-ATTCTGAATCATAACTAAGAAATAAGTTAAAACTTTCAACAACGGATCTCTTGGTTCTGGCATCGATGAAGAACGCAGCGAAATGCGATAAGTAATGTGAATTGCAGAATTCAGTGAATCATCGAATCTTTGAACGCACATTGCGCCCATTAGTATTCTAGTGGGCATGCCTGTTCGAGCGTCATTTCAACCCTTAAGCCTAGCTTAGTGTTGGGAGACTGC-CTAATACGCAGCTCCTCAAAACCAG-TGGCGGAGTCTTTTCGTGCTCTGAGCGTAGTAATTC-TTTATCTCGCTTC-TGCAAGCCGGCTAGACGACAGCCATAAACCGCACCCTTC------------GGGGGCAC----TTTTTAATGG-TGACCTCGGATCAGGTAG-----ATGCCAGTAACCAACAGGGATTGCCCTAGTAACGGCG-AGTGAAGCGGCAACAGCTCAAATTTGAAATCTGGCC-TTCTGGTCCGAATTGTAATTTGTAGAGGATGCTTTTGGTTAGGTACCTTTCGAGTTCCTTGGAACAGGACGCCTTAGAGGGTGAGAGCCCCGTACGATTGGATGCCGAGCCTCTGTAAAGCTCCTTCGACGAGTCGAGTAGTTTGGGAATGCTGCTCTAAATGGGAGGTAAATTTCTTCTAAAGCTAAATACCGGCCAGAGACCGATAGCGCACAAGTAGAGTGATCGAAAGATGAAAAGCACTTTGAAAAGAGGGTTAAATAGTACGTGAAATTGTTGAAAGGGAAGGGCTTATGACCAGACCTTTGCCTTGCGGATCATCCGGTGTTCTCACCGGTGCACTTCGCTTGGTTGAGGCCAGCATCAGTTTTGGCGGCCGGATAAAGACTTCAGGAATGTGACTCCCCCGGGAGTGTTATAGCCTGCTGTGTAATACGGCCGCCGGGACTGAGGACCGCGCTTCGGCTAGGATGCTGGCATAATGGTCATCAGCCACCCGTCTTGAAACACGGACCAAGGAGTCGAACATTTATGCGAGTTTTTGGGTGTTAAACCCTCAAGCGTAATGAAAGTGAACGGAGGTGAGAGCCCTTACGGGTGCATCATCGACCGATCCTGATGTCTTCGGATGGATTTGAGTAAGAGCATAACTGTTCGGACCCGAAAGATGGTGAACTATGCGTGGATAGGGTGAAGCCAGAGGAAACTCTGGT-GGAGGCTCGCAGCGGTTCTGACGTGCAAATCGATCGTCAAATCTGCGCATGGGGGCGAAAGACTAATCGAGGCTTCCGGCAACAAGTATGTTCCTCGTGCCGTTCTCGTCGATCTTGAGCCCGGTACCATGGATGCCGTCCGTGCCGGTCCCTTCGGCCAGCTCTTCCGCCCCGACAACTTCGTCTTCGGTCAGTCTGGTGCTGGCAACAACTGGGCCAAGGGTCACTACACTGAGGGTGCCGAGCTTGTCGACCAGGTCCTCGAGGTCGTCCGTCGCGAGGCTGAGGGCTGCGACTGCCTCCAGGGTTTCCAGATCACCCACTCTCTCGGTGGTGGTACTGGTGCTGGTATGGGTACGCTCCTCATCTCCAAGATCCGCGAGGAGTTCCCCGACCGCATGATGGCCACCTTCTCGGTCGTCCCCTCGCCCAAGGTCTCCGACACCGTTGTCGAGCCTTACAACGCCACTCTGTCCGTTCACCAGCTAGTCGAGAACTCGGACGAGACCTTCTGCATTGACAACGAGGCTCTGTACGACATCTGCATGCGCACCCTGAAGCTCTCCAACCCCTCGTACGGCGACCTGAACTACCTCGTCTCCGCCGTCATGTCCGGTGTCACCACCTGCCTGCGTTTCCCTGGCCAGCTCAACTCTGACCTGCGCAAGCTCGCCGTCAACATGGTGCCCTTCCCCCGTCTGCACTTCTTCATGGTCGGCTTCGCTCCCCTGACCAGCCGTGGCGCCCACTCCTTCCGTGCCGT------------------------------------------------------------------------------------------------------------------------------------------------------------------------------------------------------------------------------------------------------------------------------------------------------------------------------------------------------------------------------------------------------------------------------------------------------------------------------------------------------------------------------------------------------------------------------------------------------------------------------------------------------------------------------------------------------------------------------------------------------------------------------------------------------------------------------------------------------------------------
>MW481661_1_Microdochium_ratticaudae_BRIP_68298_
CTCCGTAGGTGAACCTGCGGAGGGATCATTACTGAGTT-TTTAACTCTCCAAACCATGTGAAC-TTACCACTGTTGCCTCGGTGGAT--GGTG---CTGCTCCCTCG----GGGGTGGTGCT--GCC----GCCGGTGGACAAACTAAACTCTTGTTAATTTTTGGC-ATTCTGAATCA-AATCAAGAAATAAGTTAAAACTTTCAACAACGGATCTCTTGGTTCTGGCATCGATGAAGAACGCAGCGAAATGCGATAAGTAATGTGAATTGCAGAATTCAGTGAATCATCGAATCTTTGAACGCACATTGCGCCCATTAGTATTCTAGTGGGCATGCCTGTTCGAGCGTCATTTCAACCCTTAAGCCTAGCTTAGCGTTGGGAGACTGCACTAAACCGCAGCTCCTCAAAACCAG-TGGCGGAGTCTGTTCGTACTCTGAGCGCAGTAATTT-ATTATCTCGCTTC-TGTAAGTACGGCTGACGACAGCCATAAACCGCACCCTTC------------GGGGGCAC----TTTTTAATGG-TGACCTC------------------------AACCAACAGGGATTGCCCTAGTAACGGCG-AGTGAAGCGGCAACAGCTCAAATTTGAAATCTGGCC-TTCTGGTCCGAATTGTAATTTGTAGAGGATGCTTTTGGTTAGGTACCTTCCGAGTTCCTTGGAACAGGACGCCTTAGAGGGTGAGAGCCCCGTACGGTTGGATACCGAGCCTCTGTAAAGCTCCTTCGACGAGTCGAGTAGTTTGGGAATGCTGCTCTAAATGGGAGGTAAATTTCTTCTAAAGCTAAATACCGGCCAGAGACCGATAGCGCACAAGTAGAGTGATCGAAAGATGAAAAGCACTTTGAAAAGAGGGTTAAATAGTACGTGAAATTGTTGAAAGGGAAGGGCTTATGACCAGACCTTTGCCTTGCGGATCATCCGGTGTTCTCACCGGTGCACTCCGCTTGGTTGAGGCCAGCATCAGTTTCGGCGGCGGGATAAAAGCTTCAGGAATGTGACTCCCCCGGGAGTGTTATAGCCTGTTGCATAATACCGCCGCTGGGACTGAGGACCGCGCTTCGGCTAGGATGCTGGCATAATGGTCATCAGCCACCCGTCTTGAAACACGGACCAAGGAGTCGAACATTTATGCGAGTTTTTGGGTGTTAAACCCTCAAGCGTAATGAAAGTGAACGGAGGTGAGAGCCCTTACGGGTGCATCATCGACCGATCCTGATGTCTTCGGATGGATTTGAGTAAGAGCATAACTGTTCGGACCCGAAAGATGGTGAACTATGCGTGGATAGGGTGAAGCCAGAGGAAACTCTGGT-GGAGGCTCGCAGCGGTTCTGACGTGCAAATCGATCGTCAAATCTGCGCAT-GGGGCGAAAGACTAATCG----------------------------------------------------------------------------------------------------------------------------------------------------------------------------------------------------------------------------------------------------------------------------------------------------------------------------------------------------------------------------------------------------------------------------------------------------------------------------------------------------------------------------------------------------------------------------------------------------------------------------------------------------------------------------------------------------------------------CGGTACACTTTTGCGTCCACCCTGTCCCATTTGCGGAGAACAAACACTCCCGTTGGGAGAGACGGCAAGCTTGCTAAGCCGCGACAGTTGCACAACACGCACTGGGGTCTTGTGTGTCCAGCAGAAACGCCCGAGGGTCAGGCTTGTGGTCTGGTCAAGAACCTCTCGCTCATGTGCTCAATCAGCGTCGGAACATCCACGGAACCCATCATCGATTACATGATTACCAGGAACATGGAGGTGCTTGAGGAGTACGAACCCCTACGATACCCGAACGCCACCAAGATCTTCCTGAACGGATCGTGGATCGGCGTCCATCAAGACCCCAAGACTCTTGTTAGAGATGTCCAACAGCTCCGCCGCAACAACCAGATCCCTGCAGAAGTGTCCCTGATTCGCGATATCAGAGATCGCGAGTTCAAAATCTTCTCGGATGCCGGTCGTGTCATGCGTCCGCTGTTTGTCGTGGAACAAGAAGACAATCCGGATACTGGAGTCGAGAAGGGATCACTGACACTCAACAAGGAGCACATCCGAAAGCTCGAGAATGATCAAGCCCTTCCTCCAGGCAGCGATGAGTACTTCGGTTGGCAGGGTCTGGTCAACGAAGGTGTCATTGAGTATCTCGATGCTGAGGAAGAGGAGACATCAATGATTTGCATGACAGCCGAGGACCTCGAAACCTTCCGCCTTGCCAAACAAGGCCACGACATGACGGCGGACAACAGCGAAGAGCCCAACAAACGCATCAAGACGCGGATGAATCCGACGACGCACATGTACACCCATTGTGAAATTCACCCAAGCATGCTGCTGGGCATTTGTGCCAGTATCATTCCC
>MK966337_1_Microdochium_dawsoniorum_BRIP_65649_
CTCCGTAGGTGAACCTGCGGAGGGATCATTACTGAGTT-TTCAACTCTCCAAACCATGTGAAC-TTACCACTGTTGCCTCGGTGGTT--AGTGCT-CTTTCTCCGTCAGGGGGGAGGGTGCC--GCC----GCCGGTGGAC-TACTAAACTCTTGTTAATTTTTGGC-ATTCTGAATCA-AATCAAGAAATAAGTTAAAACTTTCAACAACGGATCTCTTGGTTCTGGCATCGATGAAGAACGCAGCGAAATGCGATAAGTAATGTGAATTGCAGAATTCAGTGAATCATCGAATCTTTGAACGCACATTGCGCCCATTAGTATTCTAGTGGGCATGCCTGTTCGAGCGTCATTTCAACCCTTAAGCCTAGCTTAGTGTTGGGAGACTGCGCTAAACCGCAGCTCCTCAAAACCAG-TGGCGGAGTCCTCTCGTGCTCTGAGCGTAGTAATTC-TTTATCTCGCTTC-TGCAAGTACGGTTGACGACAGCCATAAACCGCACCCTTC------------GGGGGCAC--TTTTTTTAATGGTTGACCTCGGATCAGGTAG---GAATACCCGC--------------------------------------------------------------------------------------------------------------------------------------------------------------------------------------------------------------------------------------------------------------------------------------------------------------------------------------------------------------------------------------------------------------------------------------------------------------------------------------------------------------------------------------------------------------------------------------------------------------------------------------------------------------------------------------------------------------------------------------------------------------------------------------------------------------------------------------------------------------------------------------------------------------------------------------------------------------------------------------------------------------------------------------------------------------------------------------------------------------------------------------------------------------------------------------------------------------------------------------------------------------------------------------------------------------------------------------------------------------------------------------------------------------------------------------------------------------------------------------------------------------------------------------------------------------------------------------------------------------------------------------------------------------------------------------------------------------------------------------------------------------------------------------------------------------------------------------------------------------------------------------------------------------------------------------------------------------------------------------------------------------------------------------------------------------------------------------------------------------------------------------------------------------------------------------------------------------------------------------------------------------------------------------------------------------------------------------------------------------------------------------------------------------------------------------------------------------------------------
>0781
CTCCGTAGGTGAACCTGCGGAGGGATCATTATAGAGTT-TTCAACTCCTTAAACCATGTGAACTTTACCACTGTTGCCTCGGTGGTG--GGTGCGTCT-------------CACGATGCGCT--GCC----ACCGGTGGACATAC-AAACTCTTGTTAATTTTTGGC-ATTCTGAATCATAACTAAGAAATAAGTTAAAACTTTCAACAACGGATCTCTTGGTTCTGGCATCGATGAAGAACGCAGCGAAATGCGATAAGTAATGTGAATTGCAGAATTCAGTGAATCATCGAATCTTTGAACGCACATTGCGCCCATTAGTATTCTAGTGGGCATGCCTGTTCGAGCGTCATTTCAACCCTTAAGCCTAGCTTAGTGTTGGGAGACTGC-CTAATACGCAGCTCCTCAAAACCAG-TGGCAGAGTTTATTCGTACTCTGAGCGCAGTAATTCTTTTATCTCGCTTC-TGTAAGACGATTAGACGATAGCCATAAACCGCACTCCTTC----------GGGGGGCAC---TTTTTTAATGGTTGACCTCGGATCAGGTAG---GAATACCCGCAACCAACAGGGATTGCCCTAGTAACGGCG-AGTGAAGCGGCAACAGCTCAAATTTGAAATCTGGCC-TTCTGGTCCGAATTGTAATTTGTAGAGGATGCATTTGGTTAGGTACCTTCCGAGTTCCTTGGAACAGGACGCCTTAGAGGGTGAGAGCCCCGTACGGTTGGATGCCGAGCCTCTGTAATGCTCCTTCGACGAGTCGAGTAGTTTGGGAATGCTGCTCTAAATGGGAGGTAAATTTCTTCTAAAGCTAAATACCGGCCAGAGACCGATAGCGCACAAGTAGAGTGATCGAAAGATGAAAAGCACTTTGAAAAGAGGGTTAAATAGTACGTGAAATTGTTGAAAGGGAAGGGCTTATGACCAGACCTTTGCCTTGCGAATCATCCGGTGTTCTCACCGGTGCACTTCGCTTGGTTGAGGCCAGCATCAGTTTCGGAAGAGGGATAAAGACTTAAGGAATGTGGTTCCTCCGGGAATGTTATAGCCTTCTGTGTAATACCTTTACCGGGACTGAGGACCGCGCTTCGGCTAGGATGCTGGCATAATGGTCATCAGCCACCCGTCTTGAAACACGGACCAAGGAGTCGAACATTTATGCGAGTGTTTGGGTGTTAAACCCTCACGCGTAATGAAAGTGAACGGAGGTGAGAGCCCTTACGGGTGCATCATCGACCGATCCTGATGTCTTCGGATGGATTTGAGTAAGAGCATAACTGTTCGGACCCGAAAGATGGTGAACTATGCGTGGATAGGGTGAAGCCAGAGGAAACTCTGGT-GGAGGCTCGCAGCGGTTCTGACGTGCAAATCGATCGTCAAATCTGCGCATGGGGGCGAAAGACTAATCGAGGCTTCCGGCAACAAGTACGTTCCCCGTGCCGTCCTCGTCGATCTTGAGCCCGGTACCATGGACGCTGTCCGTGCAGGTCCTTTCGGTCAGCTCTTCCGGCCCGACAACTTCGTCTTCGGTCAGTCCGGTGCCGGAAACAACTGGGCCAAGGGTCACTACACTGAGGGTGCTGAGCTCGTCGACCAAGTCCTCGAGGTTGTCCGTCGCGAGGCCGAGGGCTGCGACTGCCTCCAGGGTTTCCAGATCACCCACTCTCTCGGTGGTGGTACCGGTGCCGGTATGGGTACGCTCCTGATCTCCAAGATCCGTGAGGAGTTCCCCGACCGCATGATGGCCACTTTCTCCGTCGTCCCTTCGCCCAAGGTCTCCGACACCGTTGTTGAGCCTTACAACGCCACTCTGTCCGTCCACCAGCTTGTCGAGAACTCCGACGAGACCTTCTGCATTGACAACGAGGCCCTCTACGACATCTGCATGCGTACTCTCAAGCTCTCCAACCCTTCGTACGGTGACCTGAACTACCTCGTCTCCGCTGTCATGTCCGGTGTCACCACCTGCTTGCGTTTCCCTGGTCAGCTCAACTCTGATCTCCGCAAGCTCGCCGTCAACATGGTGCCCTTCCCCCGTCTCCACTTCTTCATGGTCGGTTTCGCTCCTCTGACCAGCCGTGGCGCCCACTCTTTCCGTGCCGTCGATACACCTTCGCGTCCACCCTCTCACATTTGCGGAGAACCAACACACCTGTTGGCAGAGATGGCAAGCTCGCGAAACCGCGTCAGCTGCACAACACCCACTGGGGTCTCGTCTGCCCTGCGGAAACACCTGAGGGTCAAGCTTGTGGTCTCGTCAAGAATCTTTCGCTGATGTGCTCAATCAGTGTCGGCACATCGACAGAGCCCATCATTGATTACATGATTACCAGAAACATGGAGGTCCTGGAAGAGTACGAGCCGCTCCGTTATCCCAACGCAACCAAGATCTTCTTGAACGGCTCATGGATCGGTGTGCATCAAGATCCTAAGACCCTGGTCCGAGATGTTCAGCAGCTGCGGCGCAACAATCAGATTCCAGCCGAAGTGTCGCTCATTCGTGATATCAGAGACCGTGAATTCAAGATCTTCTCAGATGCTGGTCGTGTCATGCGCCCATTGTTCGTTGTCGAACAAGAGGATAATGCTGATACTGGCGCCGAGAAGGGTGCGCTGGTTCTCAACAAGGAGCACATCAGGAAACTTGAGAACGACCAAAGTCTCCCTAACGATAGTGACGAGTACTTTGGCTGGCAAGGTCTAGTGAATGAAGGTGTCATTGAGTATCTGGATGCTGAAGAGGAGGAAACATCCATGATCTGTATGACTGCCGAGGACCTGGAGACGTTCCGTCTGACGAAACAGGGTCATGACATGACACAGGACAACAGCGAGGAGCCAAACAAGCGCATCAACACTCGCATGAACCCGACGACACACGCGTATACTCACTGCGAAATTCACCCCAGTATGCTGCTTGGTATCTGCGCAAGCATCATTCCG
>0782
CTCCGTAGGTGAACCTGCGGAGGGATCATTATAGAGTT-TTCAACTCCTTAAACCATGTGAACTTTACCACTGTTGCCTCGGTGGTG--GGTGCGTCT-------------CACGATGCGCT--GCC----ACCGGTGGACATAC-AAACTCTTGTTAATTTTTGGC-ATTCTGAATCATAACTAAGAAATAAGTTAAAACTTTCAACAACGGATCTCTTGGTTCTGGCATCGATGAAGAACGCAGCGAAATGCGATAAGTAATGTGAATTGCAGAATTCAGTGAATCATCGAATCTTTGAACGCACATTGCGCCCATTAGTATTCTAGTGGGCATGCCTGTTCGAGCGTCATTTCAACCCTTAAGCCTAGCTTAGTGTTGGGAGACTGC-CTAATACGCAGCTCCTCAAAACCAG-TGGCAGAGTTTATTCGTACTCTGAGCGCAGTAATTCTTTTATCTCGCTTC-TGTAAGACGATTAGACGATAGCCATAAACCGCACTCCTTC----------GGGGGGCAC---TTTTTTAATGGTTGACCTCGGATCAGGTAG---GAATACCCGCAACCAACAGGGATTGCCCTAGTAACGGCG-AGTGAAGCGGCAACAGCTCAAATTTGAAATCTGGCC-TTCTGGTCCGAATTGTAATTTGTAGAGGATGCATTTGGTTAGGTACCTTCCGAGTTCCTTGGAACAGGACGCCTTAGAGGGTGAGAGCCCCGTACGGTTGGATGCCGAGCCTCTGTAATGCTCCTTCGACGAGTCGAGTAGTTTGGGAATGCTGCTCTAAATGGGAGGTAAATTTCTTCTAAAGCTAAATACCGGCCAGAGACCGATAGCGCACAAGTAGAGTGATCGAAAGATGAAAAGCACTTTGAAAAGAGGGTTAAATAGTACGTGAAATTGTTGAAAGGGAAGGGCTTATGACCAGACCTTTGCCTTGCGAATCATCCGGTGTTCTCACCGGTGCACTTCGCTTGGTTGAGGCCAGCATCAGTTTCGGAAGAGGGATAAAGACTTAAGGAATGTGGTTCCTCCGGGAATGTTATAGCCTTCTGTGTAATACCTTTACCGGGACTGAGGACCGCGCTTCGGCTAGGATGCTGGCATAATGGTCATCAGCCACCCGTCTTGAAACACGGACCAAGGAGTCGAACATTTATGCGAGTGTTTGGGTGTTAAACCCTCACGCGTAATGAAAGTGAACGGAGGTGAGAGCCCTTACGGGTGCATCATCGACCGATCCTGATGTCTTCGGATGGATTTGAGTAAGAGCATAACTGTTCGGACCCGAAAGATGGTGAACTATGCGTGGATAGGGTGAAGCCAGAGGAAACTCTGGT-GGAGGCTCGCAGCGGTTCTGACGTGCAAATCGATCGTCAAATCTGCGCATGGGGGCGAAAGACTAATCGAGGCTTCCGGCAACAAGTACGTTCCCCGTGCCGTCCTCGTCGATCTTGAGCCCGGTACCATGGACGCTGTCCGTGCAGGTCCTTTCGGTCAGCTCTTCCGGCCCGACAACTTCGTCTTCGGTCAGTCCGGTGCCGGAAACAACTGGGCCAAGGGTCACTACACTGAGGGTGCTGAGCTCGTCGACCAAGTCCTCGAGGTTGTCCGTCGCGAGGCCGAGGGCTGCGACTGCCTCCAGGGTTTCCAGATCACCCACTCTCTCGGTGGTGGTACCGGTGCCGGTATGGGTACGCTCCTGATCTCCAAGATCCGTGAGGAGTTCCCCGACCGCATGATGGCCACTTTCTCCGTCGTCCCTTCGCCCAAGGTCTCCGACACCGTTGTTGAGCCTTACAACGCCACTCTGTCCGTCCACCAGCTTGTCGAGAACTCCGACGAGACCTTCTGCATTGACAACGAGGCCCTCTACGACATCTGCATGCGTACTCTCAAGCTCTCCAACCCTTCGTACGGTGACCTGAACTACCTCGTCTCCGCTGTCATGTCCGGTGTCACCACCTGCTTGCGTTTCCCTGGTCAGCTCAACTCTGATCTCCGCAAGCTCGCCGTCAACATGGTGCCCTTCCCCCGTCTCCACTTCTTCATGGTCGGTTTCGCTCCTCTGACCAGCCGTGGCGCCCACTCTTTCCGTGCCGTCGATACACCTTCGCGTCCACCCTCTCACATTTGCGGAGAACCAACACACCTGTTGGCAGAGATGGCAAGCTCGCGAAACCGCGTCAGCTGCACAACACCCACTGGGGTCTCGTCTGCCCTGCGGAAACACCTGAGGGTCAAGCTTGTGGTCTCGTCAAGAATCTTTCGCTGATGTGCTCAATCAGTGTCGGCACATCGACAGAGCCCATCATTGATTACATGATTACCAGAAACATGGAGGTCCTGGAAGAGTACGAGCCGCTCCGTTATCCCAACGCAACCAAGATCTTCTTGAACGGCTCATGGATCGGTGTGCATCAAGATCCTAAGACCCTGGTCCGAGATGTTCAGCAGCTGCGGCGCAACAATCAGATTCCAGCCGAAGTGTCGCTCATTCGTGATATCAGAGACCGTGAATTCAAGATCTTCTCAGATGCTGGTCGTGTCATGCGCCCATTGTTCGTTGTCGAACAAGAGGATAATGCTGATACTGGCGCCGAGAAGGGTGCGCTGGTTCTCAACAAGGAGCACATCAGGAAACTTGAGAACGACCAAAGTCTCCCTAACGATAGTGACGAGTACTTTGGCTGGCAAGGTCTAGTGAATGAAGGTGTCATTGAGTATCTGGATGCTGAAGAGGAGGAAACATCCATGATCTGTATGACTGCCGAGGACCTGGAGACGTTCCGTCTGACGAAACAGGGTCATGACATGACACAGGACAACAGCGAGGAGCCAAACAAGCGCATCAACACTCGCATGAACCCGACGACACACGCGTATACTCACTGCGAAATTCACCCCAGTATGCTGCTTGGTATCTGCGCAAGCATCATTCCG
>1092
CTCCGTAGGTGAACCTGCGGAGGGATCATTACAGAGTT-TTTAACTCCCAAAACCATGTGAAC-TTACCACTGTTGCCTCGGTGGAA--GGTA---CCT------------GAAAGGGTGCT-GGAA----GCCGGTGGAC-ATCTAAACTCTTGTTAATTTCTGTT-ATTCTGAATCTAAACTAAGAAATAAGTTAAAACTTTCAACAACGGATCTCTTGGTTCTGGCATCGATGAAGAACGCAGCGAAATGCGATAAGTAATGTGAATTGCAGAATTCAGTGAATCATCGAATCTTTGAACGCACATTGCGCCCATTAGTATTCTAGTGGGCATGCCTGTTCGAGCGTCATTTCAACCCTTAAGCCTAGCTTAGTGTTGGGAGACTGC-CTAATACGCAGCTCCTCAAAACCAG-TGGCAGAGTTTTTACGTACTCTGAGCGCAGTAATT--CTATTCTCGCTTC-TG-AAAACGTCTAGACGATAGCCAGAAACCGCATGCCTC------------GGCAGCAA----CTTTTAATGGTTGACCTCGGATCAGGTAG---GAATACCCGCAACCAACAGGGATTGCCCTAGTAACGGCG-AGTGAAGCGGCAACAGCTCAAATTTGAAATCTGGCC-TTCTGGTCCGAATTGTAATTTGTAGAGGATGACTTTGGTTAGGTACCTTCCGAGTTCCTTGGAACAGGACGCCTTAGAGGGTGAGAGCCCCGTACGGTTGGATGCCGAGCCTCTGTAAGTCTCCTTCGACGAGTCGAGTAGTTTGGGAATGCTGCTCTAAATGGGAGGTAAATTTCTTCTAAAGCTAAATACCGGCCAGAGACCGATAGCGCACAAGTAGAGTGATCGAAAGATGAAAAGCACTTTGAAAAGAGGGTTAAATAGTACGTGAAATTGTTGAAAGGGAAGGGCTTATGACCAGACCTTTGCATTGAGAATCATCCGGTGTTCTCACCGGTGCACTTCTCTTTGTTGAGGCCAGCATCAGTTTCGGGCGGGGGATAAAGACTTAAGGAATGTGATTCCCCCGGGAATGTTATAGCCTTCTGTGTAATACCCTGCCTGGGACTGAGGACCGCGCTTCGGCTAGGATGCTGGCATAATGGTCATCAGCCACCCGTCTTGAAACACGGACCAAGGAGTCGAACATTTATGCGAGTGTTTGGGTGTTAAACCCTCACGCGTAATGAAAGTGAACGGAGGTGAGAGCCCTTACGGGTGCATCATCGACCGATCCTGATGTCTTCGGATGGATTTGAGTAAGAGCATAACTGTTCGGACCCGAAAGATGGTGAACTATGCGTGGATAGGGTGAAGCCAGAGGAAACTCTGGT-GGAGGCTCGCAGCGGTTCTGACGTGCAAATCGATCGTCAAATCTGCGCATGGGGGCGAAAGACTAATCGAGGCCTCCGGTGGCAAGTACGTCCCCCGTGCCGTCCTCGTCGATCTCGAGCCCGGTACCATGGACGCTGTCCGTGCTGGTCCTTTCGGTCAGCTCTTCCGCCCTGACAACTTCGTCTTCGGCCAGTCTGGTGCCGGCAACAACTGGGCCAAGGGTCATTACACTGAGGGTGCCGAGCTTGTCGACCAGGTCCTCGAGGTTGTTCGTCGTGAGGCTGAAGGCTGCGACTGCCTCCAGGGTTTCCAGATCACCCACTCTCTCGGTGGTGGTACCGGTGCCGGTATGGGTACGCTCCTTATCTCCAAGATCCGTGAGGAGTTCCCCGACCGCATGATGGCCACCTTCTCCGTTGTTCCTTCACCCAAGGTTTCCGACACCGTTGTTGAGCCTTACAACGCTACCCTATCCGTCCACCAGCTCGTCGAGAACTCTGACGAGACCTTCTGTATCGACAACGAGGCTCTGTACGACATCTGCATGCGTACTCTCAAGCTCTCCAACCCCTCCTACGGTGACTTGAACTACCTTGTCTCCGCCGTCATGTCCGGTGTGACCACTGGTTTCCGTTTCCCTGGTCAGCTTAACTCTGATCTTCGCAAGCTCGCCGTCAACATGGTGCCCTTCCCTCGTCTCCACTTCTTCATGGTCGGCTTCGCTCCCCTTACCAGCCGTGGCGCCCACTCCTTCCGTGCTGTCGTTACACATTCGCATCCACCCTCTCCCATTTGCGCAGAACTAACACCCCCGTTGGCAGAGATGGCAAGCTTGCCAAACCTCGCCAGCTGCACAACACGCATTGGGGTCTTGTGTGCCCTGCTGAGACGCCTGAAGGTCAGGCTTGTGGTCTTGTCAAGAACCTTTCGCTCATGTGCTCGATTAGTGTGGGAACCTCCACGGAGCCGATCATCGACTACATGATCACGAGAAACATGGAAGTCCTGGAGGAGTACGAACCTCTGCGATATCCCAACGCCACCAAGATCTTCTTGAACGGATCGTGGATCGGTGTCCACCAGGACCCTAAGACTCTCGTCAGAGATGTGCAGCAGCTCCGTCGCAACAACCAGATTCCTGCCGAGGTCTCTCTCATTCGCGATATCAGAGATCGTGAGTTCAAGATCTTCTCTGACGCTGGACGTGTTATGCGACCTTTGCTCGTCGTGGAACAGGAAAACAACCCGGATACTGGTGTGGAGAAGGGTTCTTTGGTTCTGAACAAGGAACACATTCGTAAGCTTGAAAATGATCAGGCTCTTCCGCCTGGTAGTGACGAGTACTTTGGCTGGCAGGGTCTAGTCAACGAAGGTGTTATTGAGTATCTGGATGCTGAGGAA---------------------------------------------------------------------------------------------------------------------------------------------------------------------------------------------------------
>1093
CTCCGTAGGTGAACCTGCGGAGGGATCATTACAGAGTT-TTTAACTCCCAAAACCATGTGAAC-TTACCACTGTTGCCTCGGTGGAA--GGTA---CCT------------GAAAGGGTGCT-GGAA----GCCGGTGGAC-ATCTAAACTCTTGTTAATTTCTGTT-ATTCTGAATCTAAACTAAGAAATAAGTTAAAACTTTCAACAACGGATCTCTTGGTTCTGGCATCGATGAAGAACGCAGCGAAATGCGATAAGTAATGTGAATTGCAGAATTCAGTGAATCATCGAATCTTTGAACGCACATTGCGCCCATTAGTATTCTAGTGGGCATGCCTGTTCGAGCGTCATTTCAACCCTTAAGCCTAGCTTAGTGTTGGGAGACTGC-CTAATACGCAGCTCCTCAAAACCAG-TGGCAGAGTTTTTACGTACTCTGAGCGCAGTAATT--CTATTCTCGCTTC-TG-AAAACGTCTAGACGATAGCCAGAAACCGCATGCCTC------------GGCAGCAA----CTTTTAATGGTTGACCTCGGATCAGGTAG---GAATACCCGCAACCAACAGGGATTGCCCTAGTAACGGCG-AGTGAAGCGGCAACAGCTCAAATTTGAAATCTGGCC-TTCTGGTCCGAATTGTAATTTGTAGAGGATGACTTTGGTTAGGTACCTTCCGAGTTCCTTGGAACAGGACGCCTTAGAGGGTGAGAGCCCCGTACGGTTGGATGCCGAGCCTCTGTAAGTCTCCTTCGACGAGTCGAGTAGTTTGGGAATGCTGCTCTAAATGGGAGGTAAATTTCTTCTAAAGCTAAATACCGGCCAGAGACCGATAGCGCACAAGTAGAGTGATCGAAAGATGAAAAGCACTTTGAAAAGAGGGTTAAATAGTACGTGAAATTGTTGAAAGGGAAGGGCTTATGACCAGACCTTTGCATTGAGAATCATCCGGTGTTCTCACCGGTGCACTTCTCTTTGTTGAGGCCAGCATCAGTTTCGGGCGGGGGATAAAGACTTAAGGAATGTGATTCCCCCGGGAATGTTATAGCCTTCTGTGTAATACCCTGCCTGGGACTGAGGACCGCGCTTCGGCTAGGATGCTGGCATAATGGTCATCAGCCACCCGTCTTGAAACACGGACCAAGGAGTCGAACATTTATGCGAGTGTTTGGGTGTTAAACCCTCACGCGTAATGAAAGTGAACGGAGGTGAGAGCCCTTACGGGTGCATCATCGACCGATCCTGATGTCTTCGGATGGATTTGAGTAAGAGCATAACTGTTCGGACCCGAAAGATGGTGAACTATGCGTGGATAGGGTGAAGCCAGAGGAAACTCTGGT-GGAGGCTCGCAGCGGTTCTGACGTGCAAATCGATCGTCAAATCTGCGCATGGGGGCGAAAGACTAATCGAGGCCTCCGGTGGCAAGTACGTCCCCCGTGCCGTCCTCGTCGATCTCGAGCCCGGTACCATGGACGCTGTCCGTGCTGGTCCTTTCGGTCAGCTCTTCCGCCCTGACAACTTCGTCTTCGGCCAGTCTGGTGCCGGCAACAACTGGGCCAAGGGTCATTACACTGAGGGTGCCGAGCTTGTCGACCAGGTCCTCGAGGTTGTTCGTCGTGAGGCTGAAGGCTGCGACTGCCTCCAGGGTTTCCAGATCACCCACTCTCTCGGTGGTGGTACCGGTGCCGGTATGGGTACGCTCCTTATCTCCAAGATCCGTGAGGAGTTCCCCGACCGCATGATGGCCACCTTCTCCGTTGTTCCTTCACCCAAGGTTTCCGACACCGTTGTTGAGCCTTACAACGCTACCCTATCCGTCCACCAGCTCGTCGAGAACTCTGACGAGACCTTCTGTATCGACAACGAGGCTCTGTACGACATCTGCATGCGTACTCTCAAGCTCTCCAACCCCTCCTACGGTGACTTGAACTACCTTGTCTCCGCCGTCATGTCCGGTGTGACCACTGGTTTCCGTTTCCCTGGTCAGCTTAACTCTGATCTTCGCAAGCTCGCCGTCAACATGGTGCCCTTCCCTCGTCTCCACTTCTTCATGGTCGGCTTCGCTCCCCTTACCAGCCGTGGCGCCCACTCCTTCCGTGCTGTCGTTACACATTCGCATCCACCCTCTCCCATTTGCGCAGAACTAACACCCCCGTTGGCAGAGATGGCAAGCTTGCCAAACCTCGCCAGCTGCACAACACGCATTGGGGTCTTGTGTGCCCTGCTGAGACGCCTGAAGGTCAGGCTTGTGGTCTTGTCAAGAACCTTTCGCTCATGTGCTCGATTAGTGTGGGAACCTCCACGGAGCCGATCATCGACTACATGATCACGAGAAACATGGAAGTCCTGGAGGAGTACGAACCTCTGCGATATCCCAACGCCACCAAGATCTTCTTGAACGGATCGTGGATCGGTGTCCACCAGGACCCTAAGACTCTCGTCAGAGATGTGCAGCAGCTCCGTCGCAACAACCAGATTCCTGCCGAGGTCTCTCTCATTCGCGATATCAGAGATCGTGAGTTCAAGATCTTCTCTGACGCTGGACGTGTTATGCGACCTTTGCTCGTCGTGGAACAGGAAAACAACCCGGATACTGGTGTGGAGAAGGGTTCTTTGGTTCTGAACAAGGAACACATTCGTAAGCTTGAAAATGATCAGGCTCTTCCGCCTGGTAGTGACGAGTACTTTGGCTGGCAGGGTCTAGTCAACGAAGGTGTTATTGAGTATCTGGATGCTGAGGAA---------------------------------------------------------------------------------------------------------------------------------------------------------------------------------------------------------
>1094
CTCCGTAGGTGAACCTGCGGAGGGATCATTACAGAGTT-TTTAACTCCCAAAACCATGTGAAC-TTACCACTGTTGCCTCGGTGGAA--GGTA---CCT------------GAAAGGGTGCT-GGAA----GCCGGTGGAC-ATCTAAACTCTTGTTAATTTCTGTT-ATTCTGAATCTAAACTAAGAAATAAGTTAAAACTTTCAACAACGGATCTCTTGGTTCTGGCATCGATGAAGAACGCAGCGAAATGCGATAAGTAATGTGAATTGCAGAATTCAGTGAATCATCGAATCTTTGAACGCACATTGCGCCCATTAGTATTCTAGTGGGCATGCCTGTTCGAGCGTCATTTCAACCCTTAAGCCTAGCTTAGTGTTGGGAGACTGC-CTAATACGCAGCTCCTCAAAACCAG-TGGCAGAGTTTTTACGTACTCTGAGCGCAGTAATT--CTATTCTCGCTTC-TG-AAAACGTCTAGACGATAGCCAGAAACCGCATGCCTC------------GGCAGCAA----CTTTTAATGGTTGACCTCGGATCAGGTAG---GAATACCCGCAACCAACAGGGATTGCCCTAGTAACGGCG-AGTGAAGCGGCAACAGCTCAAATTTGAAATCTGGCC-TTCTGGTCCGAATTGTAATTTGTAGAGGATGACTTTGGTTAGGTACCTTCCGAGTTCCTTGGAACAGGACGCCTTAGAGGGTGAGAGCCCCGTACGGTTGGATGCCGAGCCTCTGTAAGTCTCCTTCGACGAGTCGAGTAGTTTGGGAATGCTGCTCTAAATGGGAGGTAAATTTCTTCTAAAGCTAAATACCGGCCAGAGACCGATAGCGCACAAGTAGAGTGATCGAAAGATGAAAAGCACTTTGAAAAGAGGGTTAAATAGTACGTGAAATTGTTGAAAGGGAAGGGCTTATGACCAGACCTTTGCATTGAGAATCATCCGGTGTTCTCACCGGTGCACTTCTCTTTGTTGAGGCCAGCATCAGTTTCGGGCGGGGGATAAAGACTTAAGGAATGTGATTCCCCCGGGAATGTTATAGCCTTCTGTGTAATACCCTGCCTGGGACTGAGGACCGCGCTTCGGCTAGGATGCTGGCATAATGGTCATCAGCCACCCGTCTTGAAACACGGACCAAGGAGTCGAACATTTATGCGAGTGTTTGGGTGTTAAACCCTCACGCGTAATGAAAGTGAACGGAGGTGAGAGCCCTTACGGGTGCATCATCGACCGATCCTGATGTCTTCGGATGGATTTGAGTAAGAGCATAACTGTTCGGACCCGAAAGATGGTGAACTATGCGTGGATAGGGTGAAGCCAGAGGAAACTCTGGT-GGAGGCTCGCAGCGGTTCTGACGTGCAAATCGATCGTCAAATCTGCGCATGGGGGCGAAAGACTAATCGAGGCCTCCGGTGGCAAGTACGTCCCCCGTGCCGTCCTCGTCGATCTCGAGCCCGGTACCATGGACGCTGTCCGTGCTGGTCCTTTCGGTCAGCTCTTCCGCCCTGACAACTTCGTCTTCGGCCAGTCTGGTGCCGGCAACAACTGGGCCAAGGGTCATTACACTGAGGGTGCCGAGCTTGTCGACCAGGTCCTCGAGGTTGTTCGTCGTGAGGCTGAAGGCTGCGACTGCCTCCAGGGTTTCCAGATCACCCACTCTCTCGGTGGTGGTACCGGTGCCGGTATGGGTACGCTCCTTATCTCCAAGATCCGTGAGGAGTTCCCCGACCGCATGATGGCCACCTTCTCCGTTGTTCCTTCACCCAAGGTTTCCGACACCGTTGTTGAGCCTTACAACGCTACCCTATCCGTCCACCAGCTCGTCGAGAACTCTGACGAGACCTTCTGTATCGACAACGAGGCTCTGTACGACATCTGCATGCGTACTCTCAAGCTCTCCAACCCCTCCTACGGTGACTTGAACTACCTTGTCTCCGCCGTCATGTCCGGTGTGACCACTGGTTTCCGTTTCCCTGGTCAGCTTAACTCTGATCTTCGCAAGCTCGCCGTCAACATGGTGCCCTTCCCTCGTCTCCACTTCTTCATGGTCGGCTTCGCTCCCCTTACCAGCCGTGGCGCCCACTCCTTCCGTGCTGTCGTTACACATTCGCATCCACCCTCTCCCATTTGCGCAGAACTAACACCCCCGTTGGCAGAGATGGCAAGCTTGCCAAACCTCGCCAGCTGCACAACACGCATTGGGGTCTTGTGTGCCCTGCTGAGACGCCTGAAGGTCAGGCTTGTGGTCTTGTCAAGAACCTTTCGCTCATGTGCTCGATTAGTGTGGGAACCTCCACGGAGCCGATCATCGACTACATGATCACGAGAAACATGGAAGTCCTGGAGGAGTACGAACCTCTGCGATATCCCAACGCCACCAAGATCTTCTTGAACGGATCGTGGATCGGTGTCCACCAGGACCCTAAGACTCTCGTCAGAGATGTGCAGCAGCTCCGTCGCAACAACCAGATTCCTGCCGAGGTCTCTCTCATTCGCGATATCAGAGATCGTGAGTTCAAGATCTTCTCTGACGCTGGACGTGTTATGCGACCTTTGCTCGTCGTGGAACAGGAAAACAACCCGGATACTGGTGTGGAGAAGGGTTCTTTGGTTCTGAACAAGGAACACATTCGTAAGCTTGAAAATGATCAGGCTCTTCCGCCTGGTAGTGACGAGTACTTTGGCTGGCAGGGTCTAGTCAACGAAGGTGTTATTGAGTATCTGGATGCTGAGGAA---------------------------------------------------------------------------------------------------------------------------------------------------------------------------------------------------------
>1097
CTCCGTAGGTGAACCTGCGGAGGGATCATTACAGAGTT-TTTAACTCCTAAAACCATGTGAAC-TTACCACTGTTGCCTCGGTGGAA--GGTA---TCC------------GAAAGGGTACT-GGAA----GCCGGTGGAC-ATCTAAACTCTTGTTAATCTTTGTT-ATTCTGAATCTAAACTAAGAAATAAGTTAAAACTTTCAACAACGGATCTCTTGGTTCTGGCATCGATGAAGAACGCAGCGAAATGCGATAAGTAATGTGAATTGCAGAATTCAGTGAATCATCGAATCTTTGAACGCACATTGCGCCCATTAGTATTCTAGTGGGCATGCCTGTTCGAGCGTCATTTCAACCCTTAAGCCTAGCTTAGTGTTGGGAGACTGC-CTAATACGCAGCTCCTCAAAACCAG-TGGCAGAGTTTTTACGTACTCTGAGCGCAGTAATT--CTATTCTCGCTTC-TG-AAAACGTCTAGACGATAGCCAAAAACCGCATGCTTC------------GGCAGCAC----TTTTTAATGGTTGACCTCGGATCAGGTAG---GAATACCCGCAACCAACAGGGATTGCCCTAGTAACGGCG-AGTGAAGCGGCAACAGCTCAAATTTGAAATCTGGCC-TTCTGGTCCGAATTGTAATTTGTAGAGGATGACTTTGGTTAGGTACCTTCCGAGTTCCTTGGAACAGGACGCCTTAGAGGGTGAGAGCCCCGTACGGTTGGATGCCGAGCCTCTGTAAGTCTCCTTCGACGAGTCGAGTAGTTTGGGAATGCTGCTCTAAATGGGAGGTAAATTTCTTCTAAAGCTAAATACCGGCCAGAGACCGATAGCGCACAAGTAGAGTGATCGAAAGATGAAAAGCACTTTGAAAAGAGGGTTAAATAGTACGTGAAATTGTTGAAAGGGAAGGGCTTATGACCAGACCTTTGCATTGAGAATCATCCGGTGTTCTCACCGGTGCACTTCTCTTTGTTGAGGCCAGCATCAGTTTCGGGCGGGGGATAAAGACTTAAGGAATGTGATTCCTCCGGGAATGTTATAGCCTTTTGTGTAATACCCTGCCTGGGACTGAGGACCGCGCTTCGGCTAGGATGCTGGCATAATGGTCATCAGCCACCCGTCTTGAAACACGGACCAAGGAGTCGAACATTTATGCGAGTGTTTGGGTGTTAAACCCTCACGCGTAATGAAAGTGAACGGAGGTGAGAGCCCTTACGGGTGCATCATCGACCGATCCTGATGTCTTCGGATGGATTTGAGTAAGAGCATAACTGTTCGGACCCGAAAGATGGTGAACTATGCGTGGATAGGGTGAAGCCAGAGGAAACTCTGGT-GGAGGCTCGCAGCGGTTCTGACGTGCAAATCGATCGTCAAATCTGCGCATGGGGGCGAAAGACTAATCGAGGCTTCCGGTGGCAAGTACGTTCCCCGTGCCGTCCTCGTCGATCTTGAGCCCGGTACCATGGACGCTGTCCGTGCTGGTCCTTTCGGTCAGCTCTTCCGCCCCGACAACTTCGTCTTCGGTCAGTCCGGTGCCGGCAACAACTGGGCCAAGGGTCATTACACTGAGGGTGCCGAGCTTGTCGACCAGGTCCTCGAGGTTGTCCGTCGTGAGGCTGAAGGCTGCGACTGCCTCCAGGGTTTCCAGATCACCCACTCTCTCGGTGGTGGTACCGGTGCCGGTATGGGTACGCTCCTTATCTCCAAGATCCGTGAGGAGTTCCCCGACCGCATGATGGCCACCTTCTCCGTCGTTCCTTCCCCCAAGGTTTCCGACACCGTTGTTGAGCCTTACAACGCTACTCTCTCCGTCCATCAGCTCGTCGAGAACTCTGACGAGACCTTCTGTATTGATAACGAGGCTCTGTACGACATCTGCATGCGTACCCTCAAGCTCTCCAACCCCTCCTACGGCGACTTGAACTACCTTGTCTCCGCCGTCATGTCCGGTGTCACCACTGGTTTCCGTTTCCCTGGTCAGCTTAACTCTGATCTTCGCAAGCTCGCCGTCAACATGGTGCCCTTCCCTCGTCTCCACTTCTTCATGGTCGGCTTCGCTCCCCTCACCAGCCGTGGCGCCCACTCCTTCCGTGCCGTCGTTACACATTTGCATCCACCCTTTCCCATTTACGCAGAACCAACACCCCCGTTGGTAGAGATGGCAAGCTTGCCAAACCTCGCCAGCTGCACAACACACATTGGGGTCTTGTGTGCCCTGCTGAGACGCCTGAAGGTCAGGCTTGTGGTCTTGTCAAGAACCTTTCGCTCATGTGCTCGATCAGTGTGGGAACCTCCACGGAGCCGATCATCGACTACATGATCACCAGAAACATGGAAGTCCTGGAGGAGTACGAACCTCTGCGATACCCCAACGCCACCAAGATCTTCTTGAATGGATCCTGGATTGGTGTCCACCAGGACCCCAAGACTCTCGTTAGAGATGTGCAGCAGCTCCGTCGCAACAATCAGATTCCTGCTGAGGTCTCTCTCATTCGCGATATCAGAGATCGTGAGTTCAAGATCTTCTCTGATGCTGGACGTGTTATGCGACCTTTGCTCGTTGTAGAACAGGAAAACAACCCGGATACTGGGGTGGAGAAGGGGTCTTTGGTTCTGAACAAGGAACACATTCGGAAGCTCGAAAATGACCAGGCTCTTCCGCCTGGTAGTGACGAGTACTTTGGATGGCAGGGTCTAGTCAACGAAGGCGTCATCGAGTACCTGGATGCTGAGGAAGAGGAGACTTCCATGATCTGTATGACTGCGGAAGATTTGGAAACTTTCCGCCTTACCAAGCAGGGTCACGACATGACAACAGACAATAGTGAAGAGCCGAACAAGCGTGTCAAGACGAGAATGAATCCGACAACACACATGTACACTCATTGCGAAATCCACCCTAGTATGTTGTTGGGTATTTGCGCAAGTATCATTCCG
>1098
CTCCGTAGGTGAACCTGCGGAGGGATCATTACAGAGTT-TTTAACTCCTAAAACCATGTGAAC-TTACCACTGTTGCCTCGGTGGAA--GGTA---TCC------------GAAAGGGTACT-GGAA----GCCGGTGGAC-ATATAAACTCTTGTTAATCTTTGTT-ATTCTGAATCTAAACTAAGAAATAAGTTAAAACTTTCAACAACGGATCTCTTGGTTCTGGCATCGATGAAGAACGCAGCGAAATGCGATAAGTAATGTGAATTGCAGAATTCAGTGAATCATCGAATCTTTGAACGCACATTGCGCCCATTAGTATTCTAGTGGGCATGCCTGTTCGAGCGTCATTTCAACCCTTAAGCCTAGCTTAGTGTTGGGAGACTGC-CTAATACGCAGCTCCTCAAAACCAG-TGGCAGAGTTTTTACGTACTCTGAGCGCAGTAATT--CTATTCTCGCTTC-TG-AAAACGTCTAGACGATAGCCAAAAACCGCATGCTTC------------GGCAGCAC----TTTTTAATGGTTGACCTCGGATCAGGTAG---GAATACCCGCAACCAACAGGGATTGCCCTAGTAACGGCG-AGTGAAGCGGCAACAGCTCAAATTTGAAATCTGGCC-TTCTGGTCCGAATTGTAATTTGTAGAGGATGACTTTGGTTAGGTACCTTCCGAGTTCCTTGGAACAGGACGCCTTAGAGGGTGAGAGCCCCGTACGGTTGGATGCCGAGCCTCTGTAAGTCTCCTTCGACGAGTCGAGTAGTTTGGGAATGCTGCTCTAAATGGGAGGTAAATTTCTTCTAAAGCTAAATACCGGCCAGAGACCGATAGCGCACAAGTAGAGTGATCGAAAGATGAAAAGCACTTTGAAAAGAGGGTTAAATAGTACGTGAAATTGTTGAAAGGGAAGGGCTTATGACCAGACCTTTGCATTGAGAATCATCCGGTGTTCTCACCGGTGCACTTCTCTTTGTTGAGGCCAGCATCAGTTTCGGGCGGGGGATAAAGACTTAAGGAATGTGATTCCTCCGGGAATGTTATAGCCTTTTGTGTAATACCCTGCCTGGGACTGAGGACCGCGCTTCGGCTAGGATGCTGGCATAATGGTCATCAGCCACCCGTCTTGAAACACGGACCAAGGAGTCGAACATTTATGCGAGTGTTTGGGTGTTAAACCCTCACGCGTAATGAAAGTGAACGGAGGTGAGAGCCCTTACGGGTGCATCATCGACCGATCCTGATGTCTTCGGATGGATTTGAGTAAGAGCATAACTGTTCGGACCCGAAAGATGGTGAACTATGCGTGGATAGGGTGAAGCCAGAGGAAACTCTGGT-GGAGGCTCGCAGCGGTTCTGACGTGCAAATCGATCGTCAAATCTGCGCATGGGGGCGAAAGACTAATCGAGGCTTCCGGTGGCAAGTACGTTCCCCGTGCCGTCCTCGTCGATCTTGAGCCCGGTACCATGGACGCTGTCCGTGCTGGTCCTTTCGGTCAGCTCTTCCGCCCCGACAACTTCGTCTTCGGTCAGTCCGGTGCCGGCAACAACTGGGCCAAGGGTCATTACACTGAGGGTGCCGAGCTTGTCGACCAGGTCCTCGAGGTTGTCCGTCGTGAGGCTGAAGGCTGCGACTGCCTCCAGGGTTTCCAGATCACCCACTCTCTCGGTGGTGGTACCGGTGCCGGTATGGGTACGCTCCTTATCTCCAAGATCCGTGAGGAGTTCCCCGACCGCATGATGGCCACCTTCTCCGTCGTTCCTTCCCCCAAGGTTTCCGACACCGTTGTTGAGCCTTACAACGCTACTCTCTCCGTCCATCAGCTCGTCGAGAACTCTGACGAGACCTTCTGTATTGATAACGAGGCTCTGTACGACATCTGCATGCGTACCCTCAAGCTCTCCAACCCCTCCTACGGCGACTTGAACTACCTTGTCTCCGCCGTCATGTCCGGTGTCACCACTGGTTTCCGTTTCCCTGGTCAGCTTAACTCTGATCTTCGCAAGCTCGCCGTCAACATGGTGCCCTTCCCTCGTCTCCACTTCTTCATGGTCGGCTTCGCTCCCCTCACCAGCCGTGGCGCCCACTCCTTCCGTGCCGTCGTTACACATTTGCATCCACCCTTTCCCATTTACGCAGAACCAACACCCCCGTTGGTAGAGATGGCAAGCTTGCCAAACCTCGCCAGCTGCACAACACACATTGGGGCCTTGTGTGCCCTGCTGAGACGCCTGAAGGTCAGGCTTGTGGTCTTGTCAAGAACCTTTCGCTCATGTGCTCGATCAGTGTGGGAACCTCCACGGAGCCGATCATCGACTACATGATCACCAGAAACATGGAAGTCCTGGAGGAGTACGAACCTCTGCGATACCCCAACGCCACCAAGATCTTCTTGAATGGATCCTGGATTGGTGTCCACCAGGACCCCAAGACTCTCGTTAGAGATGTGCAGCAGCTCCGTCGCAACAATCAGATTCCTGCTGAGGTCTCTCTCATTCGCGATATCAGAGATCGTGAGTTCAAGATCTTCTCTGATGCTGGACGTGTTATGCGACCTTTGCTCGTTGTAGAACAGGAAAACAACCCGGATACTGGGGTGGAGAAGGGGTCTTTGGTTCTGAACAAGGAACACATTCGGAAGCTCGAAAATGACCAGGCTCTTCCGCCTGGTAGTGACGAGTACTTTGGATGGCAGGGTCTAGTCAACGAAGGCGTCATCGAGTACCTGGATGCTGAGGAAGAGGAGACTTCCATGATCTGTATGACTGCGGAAGATTTGGAAACTTTCCGCCTTACCAAGCAGGGTCACGACATGACAACCGACAATAGTGAAGAGCCGAACAAGCGTGTCAAGACGAGAATGAATCCGACAACACACATGTACACTCATTGCGAAATCCACCCTAGTATGTTGTTGGGTATTTGCGCAAGTATCATTCCG
